# Supplementary material for: Differences in serum and plasma levels of microRNAs and their time-course changes after blood collection
Source: Pract Lab Med. 2024 Feb 16;39:e00376. doi: 10.1016/j.plabm.2024.e00376 (PMC10924119; doi:10.1016/j.plabm.2024.e00376)
Supplement: Multimedia component 1 [file mmc1.xlsx]

## Sheet: Sheet1
Supplementary Table 1. Comparisons of plasma and serum levels of 985 miRNAs.
Name	mean (plasma)	SE (plasma)	mean (serum)	SE (serum)	q value		Fold-P/S
hsa-let-7b-5p	4.12343	0.380846	2.64444	0.281566	0.0730645		2.78753
hsa-miR-16-5p	6.55196	0.478409	4.59154	0.490197	0.0768557		3.89175
hsa-miR-17-5p	5.33819	0.316494	3.88327	0.175279	0.0598784		2.7414
hsa-miR-19b-3p	5.95832	0.210729	4.78994	0.161748	0.0470529		2.2476
hsa-miR-20a-5p	4.63203	0.39353	2.70331	0.370743	0.0258148		3.80718
hsa-miR-22-3p	6.71907	0.116599	5.60201	0.206368	0.00921024		2.16904
hsa-miR-23a-3p	5.98932	0.26161	4.44671	0.326552	0.0247121		2.91321
hsa-miR-24-3p	8.56315	0.207536	7.05858	0.697418	0.0780722		2.8374
hsa-miR-25-3p	4.54429	0.266158	3.67875	0.0952324	0.083344		1.82203
hsa-miR-29a-3p	3.74597	0.189471	2.48856	0.280167	0.010142		2.39066
hsa-miR-92a-3p	6.38008	0.191693	5.59195	0.188155	0.0892668		1.72683
hsa-miR-93-5p	5.2802	0.24742	4.00003	0.315036	0.0870515		2.42867
hsa-miR-106a-5p	5.43064	0.32496	3.3463	0.264997	0.0436191		4.2408
hsa-miR-197-3p	4.46248	0.0387674	4.73538	0.0784308	0.0859547		0.827656
hsa-miR-198	4.10058	0.162049	4.59991	0.11854	0.0355612		0.707436
hsa-miR-199a-5p	3.23201	0.335859	2.58916	0.2341	0.142673		1.5614
hsa-miR-30d-5p	5.75877	0.12694	4.39747	0.217088	0.0292778		2.56917
hsa-miR-181a-5p	4.26789	0.22006	2.18445	0.16534	0.0151427		4.23818
hsa-miR-210-3p	3.99338	0.163306	4.64632	0.104699	0.0404103		0.635983
hsa-miR-214-3p	3.93216	0.136472	3.79079	0.188547	0.300184		1.10295
hsa-miR-223-3p	6.164	0.379743	4.84833	0.471799	0.0609141		2.48917
hsa-miR-23b-3p	5.47405	0.282811	3.81574	0.403649	0.0353612		3.15646
hsa-miR-122-5p	5.50607	0.628891	4.61263	0.660316	0.0305225		1.8576
hsa-miR-145-5p	3.44234	0.230088	2.79199	0.258729	0.0595605		1.56955
hsa-miR-134-5p	3.92035	0.0947367	3.75742	0.114099	0.220808		1.11956
hsa-miR-149-5p	3.49787	0.102268	3.71423	0.127216	0.229259		0.860735
hsa-miR-150-5p	3.60073	0.158586	3.14569	0.292568	0.223256		1.37082
hsa-miR-184	6.15117	0.136424	5.89353	0.144569	0.165753		1.19553
hsa-miR-185-5p	4.72708	0.144702	3.54258	0.177671	0.0238053		2.27284
hsa-miR-188-5p	5.08232	0.121165	4.77174	0.13621	0.121279		1.2402
hsa-miR-320a-3p	5.91318	0.0514986	5.44621	0.103566	0.0118367		1.3822
hsa-miR-106b-5p	4.82725	0.314122	3.54211	0.229045	0.0829707		2.43706
hsa-miR-29c-3p	4.00866	0.226467	2.81016	0.286006	0.0466889		2.295
hsa-miR-296-5p	7.89841	0.0437632	7.84322	0.124316	0.418162		1.039
hsa-miR-365a-3p, hsa-miR-365b-3p	3.40019	0.171368	3.01268	0.18973	0.106612		1.30813
hsa-miR-302c-5p	5.61721	0.12036	5.38253	0.153648	0.158882		1.17664
hsa-miR-370-3p	6.17661	0.0675086	6.05637	0.110835	0.322706		1.08692
hsa-miR-373-5p	4.99948	0.115243	4.63701	0.297002	0.236188		1.28562
hsa-miR-378a-3p	3.01081	0.202839	2.9032	0.339147	0.483399		1.07744
hsa-miR-328-3p	4.92586	0.0610574	4.7479	0.282063	0.395847		1.13128
hsa-miR-342-3p	4.05237	0.0876202	3.6578	0.107737	0.0321434		1.31455
hsa-miR-326	4.26214	0.0684693	4.02685	0.186604	0.26087		1.17714
hsa-miR-331-3p	2.95895	0.222212	2.74097	0.135537	0.256237		1.16311
hsa-miR-324-3p	3.51562	0.126877	3.36816	0.0890815	0.274093		1.10762
hsa-miR-339-5p	3.68285	0.174319	3.09113	0.217596	0.186211		1.50704
hsa-miR-133b	2.96043	0.22471	3.17137	0.112071	0.228625		0.863974
hsa-miR-346	4.40133	0.0948811	4.97279	0.0913283	0.0202696		0.672937
hsa-miR-422a	3.20154	0.180092	3.25688	0.121628	0.417118		0.962367
hsa-miR-423-3p	3.59933	0.309981	3.02772	0.152744	0.233804		1.48618
hsa-miR-425-3p	3.26493	0.249953	3.32194	0.108163	0.485343		0.961258
hsa-miR-451a	9.39223	0.524276	8.47795	0.312494	0.260331		1.88463
hsa-miR-483-3p	4.16802	0.14847	4.56511	0.0594718	0.0470082		0.759385
hsa-miR-484	5.38342	0.082256	4.86882	0.0849237	0.0178555		1.42859
hsa-miR-485-3p	3.12372	0.115845	2.63806	0.236782	0.143831		1.40022
hsa-miR-486-5p	6.70635	0.300407	6.17189	0.265629	0.201621		1.4484
hsa-miR-491-5p	5.71088	0.100555	6.06857	0.0925766	0.107176		0.780411
hsa-miR-494-3p	4.65071	0.115195	4.83092	0.189974	0.158882		0.882572
hsa-miR-498-5p	6.53537	0.10204	6.38259	0.134704	0.288195		1.11171
hsa-miR-519c-5p, hsa-miR-523-5p, hsa-miR-518e-5p, hsa-miR-522-5p, hsa-miR-519a-5p, hsa-miR-519b-5p	2.71301	0.210475	2.47987	0.343474	0.417118		1.1754
hsa-miR-526a-5p, hsa-miR-520c-5p, hsa-miR-518d-5p	2.80309	0.260054	3.0556	0.13736	0.274093		0.839435
hsa-miR-518c-5p	4.73846	0.137211	4.5374	0.141403	0.143831		1.14954
hsa-miR-513a-5p	5.47721	0.156773	6.0816	0.0408682	0.0405116		0.657749
hsa-miR-92b-3p	4.82361	0.166432	4.49489	0.0768482	0.203576		1.2559
hsa-miR-557	7.55399	0.120009	7.56591	0.127335	0.51942		0.991771
hsa-miR-564	5.13495	0.152089	5.65345	0.0464968	0.0689874		0.698097
hsa-miR-572	4.58825	0.226609	5.99143	0.119014	0.0166322		0.378093
hsa-miR-574-3p	4.62613	0.095193	4.8575	0.108837	0.192068		0.851822
hsa-miR-575	6.49208	0.265627	7.93909	0.17357	0.00883041		0.366781
hsa-miR-583	4.25582	0.0390625	3.99768	0.253676	0.259674		1.19594
hsa-miR-584-5p	4.26855	0.096442	3.47432	0.212564	0.0273856		1.73415
hsa-miR-593-5p	5.32136	0.174304	4.44127	0.57587	0.153883		1.84048
hsa-miR-602	5.40361	0.0733438	5.5749	0.316871	0.410537		0.888048
hsa-miR-608	3.28213	0.17099	3.62888	0.168918	0.124243		0.786357
hsa-miR-612	4.10038	0.0849863	4.37207	0.123312	0.180663		0.828352
hsa-miR-614	7.17991	0.222049	7.06118	0.185807	0.277498		1.08577
hsa-miR-615-3p	3.29336	0.150069	3.62453	0.107657	0.0588332		0.79489
hsa-miR-634	3.68052	0.128131	3.77508	0.10661	0.413549		0.936554
hsa-miR-636	3.79704	0.121269	4.59163	0.0674279	0.0094869		0.576507
hsa-miR-637	5.44095	0.0670509	5.73663	0.0545161	0.0355612		0.814688
hsa-miR-638	11.8202	0.121268	12.6797	0.0702277	0.0129837		0.551152
hsa-miR-650	5.59308	0.1937	5.62603	0.102535	0.498089		0.977415
hsa-miR-654-5p	4.86757	0.167391	4.67216	0.174917	0.236221		1.14505
hsa-miR-657	3.62728	0.168632	3.70615	0.151678	0.43926		0.946793
hsa-miR-658	6.48357	0.0780419	6.86682	0.0909729	0.0556433		0.766708
hsa-miR-659-3p	4.80361	0.123676	4.91856	0.0860949	0.261053		0.923412
hsa-miR-671-5p	7.79472	0.141743	7.17505	0.111171	0.0739427		1.53652
hsa-miR-668-3p	3.44269	0.113857	3.30563	0.193334	0.374582		1.09966
hsa-miR-769-3p	4.15486	0.120917	4.65002	0.2198	0.165753		0.709484
hsa-miR-766-3p	4.88936	0.0595531	5.23572	0.0826652	0.0588332		0.786562
hsa-miR-765	3.54231	0.276724	3.70301	0.212947	0.407579		0.894592
hsa-miR-675-5p	7.50461	0.153202	7.80241	0.102028	0.191354		0.813493
hsa-let-7d-3p	2.78701	0.275068	2.78938	0.145067	0.533752		0.998359
hsa-miR-23a-5p	5.45375	0.102584	5.43195	0.134348	0.50039		1.01523
hsa-miR-25-5p	6.28119	0.16827	6.38382	0.0843331	0.374582		0.931334
hsa-miR-92a-2-5p	8.76863	0.321256	7.13999	0.127971	0.0149679		3.09219
hsa-miR-30c-2-3p	3.01879	0.172951	3.04736	0.147949	0.510962		0.980386
hsa-miR-139-3p	5.65178	0.0539162	5.36795	0.0793648	0.0388855		1.21742
hsa-miR-187-5p	8.51666	0.210785	8.1411	0.107463	0.0791033		1.29734
hsa-miR-30b-3p	3.82594	0.236492	3.70791	0.178859	0.436154		1.08525
hsa-miR-135a-3p	6.94643	0.120794	5.67017	0.103833	0.0158537		2.42209
hsa-miR-125a-3p	5.55098	0.209151	8.79399	0.219895	0.00921024		0.105623
hsa-miR-138-1-3p	2.89578	0.0784531	2.81097	0.224288	0.418162		1.06055
hsa-miR-149-3p	9.76149	0.0370731	10.2706	0.0411028	0.00921024		0.70267
hsa-miR-150-3p	6.21185	0.0763067	6.41302	0.0637441	0.11419		0.869845
hsa-miR-185-3p	4.21922	0.105024	4.26188	0.134629	0.425083		0.970865
hsa-miR-193a-5p	4.95758	0.165773	5.20672	0.120732	0.0651791		0.8414
hsa-miR-30c-1-3p	6.28469	0.268394	6.31321	0.146352	0.499078		0.980431
hsa-miR-296-3p	8.30037	0.12652	8.2295	0.144973	0.410867		1.05035
hsa-miR-361-3p	4.61542	0.132827	4.91255	0.158831	0.124292		0.81387
hsa-miR-371a-5p	7.69776	0.0596111	7.69592	0.108874	0.532711		1.00128
hsa-miR-342-5p	4.62314	0.163054	4.20694	0.133031	0.0356906		1.33441
hsa-miR-323a-5p	4.32968	0.128622	4.37986	0.0744045	0.434723		0.965814
hsa-miR-339-3p	3.51108	0.27331	3.16895	0.464024	0.323759		1.26763
hsa-miR-423-5p	7.26152	0.147501	7.74183	0.0861558	0.0271876		0.716824
hsa-miR-18b-3p	3.80114	0.18665	3.91128	0.134734	0.433146		0.926501
hsa-miR-483-5p	5.13248	0.0515893	5.48091	0.055857	0.0218248		0.785442
hsa-miR-486-3p	8.21804	0.0582335	8.21399	0.113973	0.53127		1.00281
hsa-miR-193b-5p	5.50981	0.0654211	5.73596	0.0889917	0.0714359		0.854913
hsa-miR-505-5p	4.55679	0.113451	4.64087	0.154534	0.38763		0.943384
hsa-miR-508-5p	2.87217	0.268809	2.88976	0.164773	0.528504		0.987885
hsa-miR-532-3p	4.59429	0.0996922	4.62411	0.0781156	0.441619		0.979543
hsa-miR-92b-5p	8.68983	0.100811	9.3186	0.0642437	0.0209255		0.646724
hsa-miR-551b-5p	5.84206	0.115129	5.69441	0.126715	0.206769		1.10776
hsa-miR-550a-5p	4.56649	0.127293	4.39819	0.110826	0.289216		1.12374
hsa-miR-615-5p	6.51034	0.161271	5.44388	0.46212	0.124292		2.0943
hsa-miR-625-3p	5.34187	0.179684	5.31999	0.18558	0.50039		1.01528
hsa-miR-671-3p	3.46325	0.116315	3.25945	0.166215	0.21949		1.15172
hsa-miR-541-3p	3.72239	0.210676	3.44222	0.231307	0.194309		1.21434
hsa-miR-744-5p	7.57613	0.0498615	9.07886	0.0963159	0.00399644		0.352885
hsa-miR-885-5p	3.42069	0.203389	3.8681	0.18203	0.0987397		0.733357
hsa-miR-885-3p	5.88597	0.0915061	6.76919	0.169689	0.0197206		0.542155
hsa-miR-877-5p	4.62654	0.170177	4.81285	0.209235	0.306752		0.878848
hsa-miR-877-3p	4.88797	0.0740365	5.17287	0.0853056	0.140075		0.820799
hsa-miR-887-3p	7.62732	0.128316	8.01616	0.0855347	0.0664199		0.763746
hsa-miR-665	6.01676	0.018365	6.68858	0.062828	0.00921024		0.627714
hsa-miR-760	8.38078	0.160936	8.54756	0.0673091	0.30415		0.890827
hsa-miR-920	6.82178	0.187259	6.70361	0.211362	0.361761		1.08536
hsa-miR-933	3.12151	0.162979	2.77742	0.179547	0.0402117		1.26935
hsa-miR-935	3.52355	0.171638	4.21353	0.0672739	0.0355612		0.619861
hsa-miR-936	3.96913	0.178226	5.00604	0.181326	0.0272447		0.487369
hsa-miR-939-5p	8.39644	0.119221	9.20589	0.126541	0.0129837		0.570596
hsa-miR-940	6.52603	0.159786	7.21005	0.0703598	0.0238053		0.622427
hsa-miR-1224-5p	6.21655	0.0872178	6.15601	0.116065	0.417936		1.04285
hsa-miR-1224-3p	5.26595	0.05875	5.47063	0.0431657	0.0171479		0.867732
hsa-miR-1225-5p	8.37895	0.0782446	8.46262	0.0467551	0.309691		0.943652
hsa-miR-1225-3p	5.60806	0.152371	6.59933	0.0580996	0.0129837		0.503034
hsa-miR-1226-5p	4.16741	0.184697	4.68045	0.0788775	0.0714359		0.700748
hsa-miR-1227-3p	3.34292	0.115602	3.36659	0.213931	0.492946		0.98373
hsa-miR-1228-5p	11.5957	0.166558	12.1674	0.0775698	0.0390339		0.672829
hsa-miR-1228-3p	6.42469	0.0553447	6.60982	0.0708305	0.112822		0.879572
hsa-miR-1229-3p	4.65182	0.11349	5.03892	0.117886	0.0829707		0.764666
hsa-miR-1231	6.64539	0.114015	7.80534	0.136849	0.0149814		0.447529
hsa-miR-1233-3p	3.86726	0.129557	4.48887	0.127246	0.0271876		0.649945
hsa-miR-1234-3p	4.65745	0.100176	4.88582	0.0489656	0.135748		0.853597
hsa-miR-1236-3p	4.61846	0.0644534	4.12542	0.479202	0.300061		1.40741
hsa-miR-1237-3p	5.01206	0.145927	5.27689	0.250214	0.31608		0.832297
hsa-miR-1238-3p	4.43884	0.146719	4.40488	0.286439	0.503085		1.02382
hsa-miR-320b	5.62861	0.0528794	4.94767	0.130117	0.0255031		1.60318
hsa-miR-320c	4.64242	0.106059	3.95513	0.203383	0.0906583		1.61027
hsa-miR-1323	2.59142	0.230352	2.62026	0.341511	0.508062		0.98021
hsa-miR-1181	5.01513	0.0938334	4.79411	0.403912	0.409193		1.16556
hsa-miR-1182	4.37695	0.114467	4.17459	0.107515	0.287802		1.15058
hsa-miR-1202	7.68802	0.134115	8.0809	0.113714	0.0305225		0.76161
hsa-miR-1203	6.18527	0.137928	6.3794	0.0757136	0.196477		0.874096
hsa-miR-663b	7.64581	0.111781	7.64626	0.118741	0.534297		0.999689
hsa-miR-1207-5p	7.34072	0.0963562	8.27157	0.073966	0.010142		0.52455
hsa-miR-1290	3.56069	0.489612	3.53285	0.349621	0.526038		1.01948
hsa-miR-1303	2.83116	0.242171	4.0139	0.108576	0.0179346		0.440516
hsa-miR-1246	5.56941	0.345874	5.70139	0.227802	0.397794		0.912579
hsa-miR-1247-5p	3.04329	0.196439	3.74777	0.13777	0.0171479		0.613664
hsa-miR-1249-3p	6.40697	0.0842655	6.48376	0.10313	0.35291		0.948162
hsa-miR-1250-5p	3.35911	0.333513	3.05268	0.273001	0.240291		1.23665
hsa-miR-1260a	8.31755	0.0653401	7.43338	0.125932	0.013498		1.84571
hsa-miR-1268a	11.5347	0.134603	12.0771	0.0672035	0.0247791		0.686628
hsa-miR-1275	7.38149	0.0779346	7.81315	0.0788019	0.0679279		0.741412
hsa-miR-1281	5.33544	0.0657249	5.69833	0.107053	0.0556696		0.777609
hsa-miR-1288-3p	3.19065	0.270415	2.51425	0.227879	0.173174		1.59814
hsa-miR-1292-5p	4.50739	0.095794	4.45052	0.145925	0.303199		1.04021
hsa-miR-1307-3p	5.64437	0.100559	6.43885	0.0636732	0.0118367		0.576554
hsa-miR-320d	3.86637	0.0897664	3.00201	0.288826	0.046164		1.82052
hsa-miR-1825	4.66512	0.0821963	4.97312	0.0843466	0.0868312		0.807759
hsa-miR-675-3p	3.72678	0.0872063	4.29532	0.0791034	0.0355612		0.674297
hsa-miR-1469	10.3812	0.109909	10.8173	0.119317	0.0379272		0.739155
hsa-miR-1470	4.68433	0.0965151	5.33388	0.167087	0.0247121		0.637482
hsa-miR-1471	4.26197	0.174329	4.24956	0.128683	0.519195		1.00864
hsa-miR-1538	3.96848	0.0656917	4.31207	0.339179	0.265395		0.788075
hsa-miR-1539	3.58492	0.0680363	4.07537	0.118453	0.0467892		0.711799
hsa-miR-1908-5p	10.8179	0.192431	11.9381	0.0902212	0.0165317		0.460041
hsa-miR-1909-5p	4.39926	0.131588	4.3907	0.121784	0.525983		1.00595
hsa-miR-1909-3p	9.05662	0.0887218	9.23787	0.0426383	0.0499178		0.881942
hsa-miR-1910-5p	4.54887	0.0273566	5.20497	0.107005	0.0214688		0.634592
hsa-miR-1913	6.30357	0.090328	6.50722	0.0655971	0.0634196		0.868351
hsa-miR-1914-5p	3.33624	0.068327	3.676	0.0662745	0.0768557		0.790173
hsa-miR-1914-3p	7.794	0.0812672	8.05846	0.138577	0.113489		0.832511
hsa-miR-1915-5p	4.17535	0.113018	4.30609	0.0915514	0.160803		0.91336
hsa-miR-365a-5p	7.23565	0.0846711	7.26819	0.0762222	0.469409		0.977699
hsa-miR-449b-3p	4.48232	0.0456414	4.90928	0.104446	0.0538633		0.743826
hsa-miR-1976	5.06205	0.0621022	5.66473	0.0905749	0.00399644		0.658533
hsa-miR-2110	5.76858	0.143018	5.61217	0.084273	0.25018		1.11451
hsa-miR-762	12.7337	0.106672	12.9576	0.0834016	0.108097		0.856298
hsa-miR-764	2.71618	0.13734	3.36182	0.108266	0.0570626		0.639209
hsa-miR-2116-3p	4.62786	0.0810535	4.83266	0.105561	0.192068		0.867654
hsa-miR-548q	5.88479	0.117348	6.73603	0.0704468	0.0230639		0.554309
hsa-miR-2276-3p	4.35114	0.14097	4.23742	0.248876	0.43926		1.08201
hsa-miR-2277-3p	3.36651	0.264151	3.85394	0.0329379	0.16115		0.713297
hsa-miR-2278	4.1296	0.107479	4.61312	0.0756515	0.0303413		0.71523
hsa-miR-711	8.37083	0.129367	9.12309	0.11524	0.0321362		0.593669
hsa-miR-718	5.92433	0.147543	6.04778	0.0954129	0.375568		0.917987
hsa-miR-2682-3p	2.7955	0.11673	3.82171	0.236094	0.0379272		0.490998
hsa-miR-2861	12.2009	0.0875242	12.9113	0.0342921	0.00878703		0.611136
hsa-miR-3122	5.45916	0.0871013	5.40416	0.101042	0.384367		1.03886
hsa-miR-3124-5p	4.55735	0.230703	4.85985	0.103617	0.233804		0.810843
hsa-miR-3126-5p	5.32727	0.17303	5.28809	0.146156	0.466899		1.02753
hsa-miR-3130-5p	3.9953	0.131591	4.19526	0.0991533	0.120776		0.870573
hsa-miR-3131	8.14228	0.0991773	8.03192	0.107551	0.326367		1.0795
hsa-miR-3132	2.89476	0.241804	3.15315	0.329409	0.35998		0.836021
hsa-miR-3137	3.44475	0.28224	3.72368	0.257944	0.300061		0.824199
hsa-miR-3138	4.26524	0.16124	4.34986	0.139705	0.351119		0.94303
hsa-miR-3141	8.38357	0.111225	8.862	0.051317	0.0355612		0.717762
hsa-miR-3144-5p	5.1244	0.0999725	4.65636	0.114558	0.0505477		1.38323
hsa-miR-3147	6.57016	0.117322	6.80659	0.152069	0.159808		0.848844
hsa-miR-3150a-3p	5.11856	0.151752	5.05584	0.109558	0.417936		1.04444
hsa-miR-3151-5p	6.0487	0.125043	6.32123	0.0904558	0.129279		0.827866
hsa-miR-3153	5.289	0.154655	5.3486	0.14748	0.438989		0.959528
hsa-miR-3154	6.73917	0.0529385	6.8509	0.0911829	0.247557		0.925479
hsa-miR-3156-5p	5.25485	0.122947	5.00738	0.140528	0.214476		1.18712
hsa-miR-3162-5p	8.10974	0.11906	8.18367	0.0785877	0.434723		0.950047
hsa-miR-1260b	9.65427	0.0627228	9.01683	0.0828537	0.00416946		1.55557
hsa-miR-3173-3p	3.49124	0.120881	3.8654	0.100533	0.0885739		0.771553
hsa-miR-1193	5.81205	0.0897208	6.22081	0.0813983	0.0382495		0.753268
hsa-miR-3175	5.76064	0.144	5.97489	0.0914667	0.269813		0.861997
hsa-miR-3176	4.56794	0.115388	4.4641	0.216779	0.361761		1.07463
hsa-miR-3177-3p	5.08544	0.116531	5.12807	0.13547	0.46315		0.970883
hsa-miR-3178	11.5729	0.0737808	11.89	0.0770801	0.0859547		0.802664
hsa-miR-3180-5p	3.63838	0.137027	3.13905	0.36974	0.146497		1.41356
hsa-miR-3180-3p	9.2068	0.0723343	9.62334	0.0859187	0.0307306		0.74922
hsa-miR-3184-5p	8.64536	0.124229	8.77667	0.0911148	0.235114		0.913001
hsa-miR-3185	7.66349	0.110785	8.59652	0.100801	0.00788083		0.523756
hsa-miR-3186-3p	4.94373	0.128381	4.71023	0.130473	0.106614		1.17569
hsa-miR-3187-3p	5.35698	0.0744351	6.50236	0.0389381	0.00399644		0.452071
hsa-miR-3188	6.6472	0.0963808	7.46446	0.0898016	0.017312		0.56752
hsa-miR-320e	4.01865	0.129228	2.99718	0.264625	0.0419873		2.02999
hsa-miR-3190-5p	2.69955	0.134601	3.00019	0.175497	0.246638		0.811892
hsa-miR-3191-3p	6.27326	0.109879	5.67393	0.611125	0.262114		1.51501
hsa-miR-3192-5p	3.25997	0.402952	3.09599	0.23797	0.410611		1.12038
hsa-miR-3194-5p	5.19641	0.0495465	5.42904	0.069449	0.0165317		0.851079
hsa-miR-3195	7.62394	0.138857	7.76096	0.120237	0.234268		0.9094
hsa-miR-3196	11.7526	0.119564	12.3461	0.112744	0.0420215		0.662757
hsa-miR-3197	9.85439	0.104725	10.1556	0.11013	0.162335		0.811589
hsa-miR-3198	4.42959	0.0936602	3.96448	0.24691	0.117104		1.38043
hsa-miR-514b-5p	5.96922	0.152197	5.69196	0.116781	0.232149		1.2119
hsa-miR-3202	6.34257	0.135016	6.34796	0.115139	0.528504		0.996271
hsa-miR-4297	3.3894	0.152112	3.55621	0.12871	0.313685		0.890808
hsa-miR-4294	10.6237	0.174049	10.2922	0.0699929	0.0752207		1.2583
hsa-miR-4299	4.78141	0.180806	5.85183	0.101145	0.0207299		0.476183
hsa-miR-4298	6.93827	0.141134	7.03237	0.106204	0.382477		0.936857
hsa-miR-4300	5.915	0.146983	5.44352	0.131855	0.00879924		1.38654
hsa-miR-4304	3.47569	0.140544	3.34619	0.290421	0.417936		1.09392
hsa-miR-4306	4.10559	0.135745	3.24345	0.274098	0.0885739		1.81773
hsa-miR-4312	3.45881	0.157131	3.70116	0.0599871	0.225014		0.845364
hsa-miR-4313	4.09885	0.0449314	3.76118	0.2191	0.141421		1.26372
hsa-miR-4316	4.50421	0.141958	4.51511	0.141858	0.526801		0.992475
hsa-miR-4314	2.59199	0.155113	2.31995	0.166787	0.300943		1.20751
hsa-miR-4322	6.07982	0.0761234	6.81516	0.11736	0.021746		0.600675
hsa-miR-4321	3.60937	0.028323	3.05543	0.233559	0.0918196		1.46809
hsa-miR-4323	4.77808	0.159759	4.96762	0.07919	0.240404		0.876888
hsa-miR-4324	3.13028	0.326458	2.43733	0.190012	0.152391		1.61658
hsa-miR-4257	7.48956	0.087055	8.22458	0.0338733	0.00921024		0.600809
hsa-miR-4258	6.18542	0.323565	5.54697	0.474931	0.122902		1.55666
hsa-miR-4259	6.62761	0.187456	6.33217	0.20847	0.171283		1.22726
hsa-miR-4260	5.57294	0.0385857	5.48482	0.0991084	0.219853		1.06298
hsa-miR-4253	6.14924	0.11083	5.1955	0.486433	0.103733		1.93689
hsa-miR-4327	8.94173	0.0281364	9.87282	0.0374992	0.00214671		0.524462
hsa-miR-4261	3.71396	0.237067	3.7058	0.195156	0.525816		1.00567
hsa-miR-4265	3.9417	0.192467	4.88774	0.154503	0.0129837		0.519053
hsa-miR-4267	2.84667	0.190078	2.75974	0.0904959	0.374977		1.06211
hsa-miR-4268	3.45515	0.0950481	3.58389	0.190765	0.353696		0.914627
hsa-miR-4269	4.72996	0.123044	4.33733	0.132569	0.156902		1.31278
hsa-miR-4270	7.97341	0.0929915	8.46116	0.104844	0.065227		0.713138
hsa-miR-4271	8.18085	0.162558	8.1565	0.103352	0.505335		1.01702
hsa-miR-4276	5.09666	0.104453	5.38337	0.0826788	0.143816		0.819769
hsa-miR-4274	5.22919	0.109692	5.41602	0.0990888	0.201567		0.878533
hsa-miR-4281	11.097	0.112259	11.5423	0.136518	0.0379272		0.734422
hsa-miR-4279	4.6493	0.135149	5.22532	0.0727793	0.0556342		0.670812
hsa-miR-4278	3.77633	0.197701	3.43225	0.18179	0.151287		1.26934
hsa-miR-4284	4.84862	0.161774	3.40913	0.21988	0.00921024		2.71225
hsa-miR-4286	8.54756	0.0779342	7.18501	0.0832082	0.00878703		2.57139
hsa-miR-4292	2.53964	0.22699	2.37089	0.26951	0.435501		1.12408
hsa-miR-4290	4.28836	0.0554647	4.64824	0.0994122	0.0303413		0.779231
hsa-miR-4329	3.41139	0.156149	3.71894	0.115652	0.0750139		0.808013
hsa-miR-3605-5p	3.87212	0.28118	3.72199	0.214298	0.165753		1.10967
hsa-miR-3610	5.46917	0.105776	5.37399	0.065951	0.368151		1.0682
hsa-miR-3614-5p	4.96466	0.0558292	4.8881	0.122042	0.340818		1.0545
hsa-miR-3616-3p	6.36064	0.0653575	5.71475	0.0933125	0.0238053		1.5647
hsa-miR-3619-5p	3.51723	0.135814	4.23033	0.175685	0.00921024		0.610006
hsa-miR-3620-3p	4.24214	0.128445	4.59257	0.134117	0.187188		0.784346
hsa-miR-3621	10.9165	0.0455449	11.2257	0.0445272	0.0121284		0.807044
hsa-miR-3622a-5p	6.39497	0.09844	6.71703	0.0203976	0.0414654		0.799926
hsa-miR-3622a-3p	3.51434	0.142639	3.98832	0.100572	0.0609141		0.719978
hsa-miR-3622b-5p	5.28721	0.089461	5.79607	0.0724148	0.0112267		0.702782
hsa-miR-3646	3.08293	0.224251	3.70901	0.0885311	0.113489		0.647935
hsa-miR-3648	11.4671	0.145519	10.5093	0.125234	0.0232652		1.94228
hsa-miR-3649	3.33448	0.0577416	3.11073	0.320555	0.319444		1.16777
hsa-miR-3652	6.32242	0.102791	6.67297	0.144642	0.125958		0.784287
hsa-miR-3661	4.01757	0.15806	3.7334	0.157764	0.159919		1.2177
hsa-miR-3663-5p	4.47824	0.0655	4.86709	0.073347	0.0232652		0.763734
hsa-miR-3663-3p	10.1829	0.115614	9.76471	0.100515	0.0355612		1.33628
hsa-miR-3665	13.0206	0.0706771	13.4937	0.0580282	0.0114354		0.720438
hsa-miR-3675-3p	5.5771	0.0653177	5.52193	0.119275	0.453212		1.03898
hsa-miR-3679-5p	7.63663	0.218192	8.19577	0.124733	0.0774986		0.678711
hsa-miR-3679-3p	6.68133	0.111587	6.70975	0.0924615	0.475873		0.980494
hsa-miR-3682-3p	6.11588	0.194779	6.0466	0.250713	0.4856		1.04919
hsa-miR-3714	5.62576	0.335687	5.86807	0.19519	0.342135		0.845395
hsa-miR-3180	9.07727	0.0984313	9.48089	0.0597969	0.0505477		0.755958
hsa-miR-3907	5.16927	0.375201	5.23635	0.227621	0.498089		0.954572
hsa-miR-3911	4.98114	0.109443	5.21058	0.147874	0.217691		0.852964
hsa-miR-3917	6.69174	0.0890506	6.80838	0.152091	0.306752		0.922333
hsa-miR-3918	4.87294	0.11104	4.90562	0.215137	0.508062		0.977602
hsa-miR-3925-5p	6.17516	0.114502	5.98943	0.161836	0.240404		1.13739
hsa-miR-3926	3.88126	0.306452	3.72362	0.377938	0.434723		1.11547
hsa-miR-3928-3p	7.53512	0.0513344	7.65112	0.0946917	0.307553		0.922746
hsa-miR-3934-5p	5.39828	0.164729	5.21823	0.209862	0.268144		1.13293
hsa-miR-3936	4.91539	0.264978	4.79848	0.193142	0.417936		1.08441
hsa-miR-3937	9.16661	0.165196	9.84488	0.0522716	0.0390339		0.624915
hsa-miR-3940-3p	4.69398	0.069748	5.12931	0.0601477	0.02869		0.739525
hsa-miR-3943	3.16865	0.0742025	3.15684	0.269033	0.529063		1.00822
hsa-miR-3944-3p	4.13248	0.0832263	4.40116	0.109358	0.129716		0.830081
hsa-miR-3945	4.46821	0.173743	4.14174	0.0853587	0.149608		1.25395
hsa-miR-642b-3p	9.24523	0.112672	8.47114	0.147663	0.0609141		1.71011
hsa-miR-1268b	10.3363	0.0675851	10.8683	0.104511	0.0358176		0.691554
hsa-miR-378e	2.64485	0.253372	2.07921	0.101205	0.100215		1.48005
hsa-miR-4428	5.98152	0.109459	5.94901	0.16363	0.492946		1.02279
hsa-miR-4429	7.02574	0.0792438	7.64299	0.0595014	0.00921024		0.651912
hsa-miR-4430	5.88418	0.0614524	6.31137	0.130623	0.0674837		0.743711
hsa-miR-4433a-3p	8.37514	0.0412936	8.46336	0.0912442	0.354788		0.940682
hsa-miR-4435	5.51512	0.135393	7.75722	0.442382	0.0218248		0.211379
hsa-miR-4436a	2.54583	0.159781	2.56642	0.235648	0.517388		0.985828
hsa-miR-4437	3.69808	0.167547	3.5191	0.14875	0.29173		1.13208
hsa-miR-4440	4.70766	0.164449	4.69701	0.172865	0.52729		1.00741
hsa-miR-4442	9.43847	0.060724	9.57211	0.0515269	0.209908		0.911531
hsa-miR-4443	7.65031	0.0866452	7.92044	0.147149	0.158882		0.829246
hsa-miR-4444	3.59283	0.316417	3.3188	0.323617	0.38596		1.20918
hsa-miR-4446-3p	7.86902	0.0865673	7.75016	0.090189	0.320427		1.08587
hsa-miR-4447	6.99816	0.0817837	7.15143	0.110503	0.320462		0.899214
hsa-miR-4448	3.9075	0.137417	4.90812	0.185657	0.0356906		0.499785
hsa-miR-4449	6.39201	0.0900214	6.57472	0.0446036	0.158882		0.881046
hsa-miR-4450	5.15454	0.102763	5.46317	0.117975	0.161012		0.807408
hsa-miR-4454	11.4366	0.10027	10.7421	0.205496	0.0343911		1.61833
hsa-miR-3135b	7.80386	0.0886327	7.77056	0.0605552	0.309691		1.02335
hsa-miR-4462	6.76138	0.0552385	6.98886	0.106182	0.0884951		0.854125
hsa-miR-4463	10.8066	0.13255	11.0892	0.0386052	0.14054		0.822069
hsa-miR-4465	3.28362	0.360534	3.35858	0.274726	0.50039		0.949364
hsa-miR-4466	12.1698	0.103879	12.8074	0.0690722	0.0238053		0.642792
hsa-miR-4467	10.0064	0.225552	11.5042	0.0447016	0.0118367		0.354104
hsa-miR-4470	2.44904	0.275321	3.37687	0.0971992	0.0618942		0.52565
hsa-miR-4472	6.59204	0.141036	6.87015	0.149751	0.23616		0.824669
hsa-miR-4476	7.33261	0.28927	7.32472	0.101293	0.531017		1.00548
hsa-miR-4478	6.82603	0.104479	6.92193	0.080285	0.306229		0.935691
hsa-miR-3689d	4.15448	0.174533	3.73226	0.20701	0.109492		1.33999
hsa-miR-4479	3.50885	0.174975	4.59071	0.091976	0.0297982		0.472419
hsa-miR-3155b	2.83546	0.146808	3.28094	0.104393	0.0595376		0.734339
hsa-miR-4481	5.60861	0.0689377	5.31675	0.224124	0.255327		1.22422
hsa-miR-4483	5.38488	0.109359	5.49551	0.0942707	0.385116		0.926181
hsa-miR-4484	10.3203	0.145251	10.7898	0.119255	0.0436249		0.722182
hsa-miR-4486	7.51324	0.0978161	8.34912	0.0900393	0.017312		0.560244
hsa-miR-4487	4.56124	0.143159	4.78346	0.130963	0.116721		0.857244
hsa-miR-4488	12.7153	0.0737074	13.2921	0.0561215	0.0129837		0.670423
hsa-miR-4489	5.70616	0.13515	5.49109	0.134489	0.215125		1.16075
hsa-miR-4492	9.9568	0.0774426	10.3557	0.0733922	0.0343911		0.758455
hsa-miR-4496	5.89425	0.125391	5.80257	0.119565	0.36545		1.06562
hsa-miR-4497	10.6448	0.246277	10.825	0.0976125	0.343659		0.882585
hsa-miR-4498	5.83577	0.14156	6.31491	0.118797	0.0677638		0.717406
hsa-miR-4499	4.04096	0.209627	4.19037	0.210547	0.423145		0.901622
hsa-miR-4505	8.89204	0.1067	10.2564	0.0653132	0.00532672		0.388397
hsa-miR-4506	4.82658	0.0933875	4.62955	0.177575	0.306752		1.14634
hsa-miR-2392	6.94521	0.0595439	7.63341	0.04059	0.00214671		0.620627
hsa-miR-4507	7.3467	0.0413582	7.91225	0.0588869	0.0119715		0.675701
hsa-miR-4508	12.4981	0.129298	13.3165	0.0297329	0.0158537		0.567053
hsa-miR-4513	6.40443	0.0747796	6.56449	0.104939	0.277501		0.894985
hsa-miR-4514	4.67289	0.256514	4.35461	0.306638	0.232149		1.24684
hsa-miR-4515	3.51403	0.0851689	3.90948	0.0609958	0.0463782		0.760254
hsa-miR-4516	12.5307	0.0654599	12.4935	0.0838392	0.463639		1.02611
hsa-miR-4523	4.57579	0.0210864	4.36197	0.123219	0.170498		1.15976
hsa-miR-4525	5.86513	0.246325	5.35004	0.467911	0.300061		1.42908
hsa-miR-4526	4.99687	0.113955	4.94073	0.156095	0.438962		1.03968
hsa-miR-4530	9.77865	0.177849	10.8595	0.17864	0.0179346		0.472741
hsa-miR-4531	3.42242	0.156371	3.12237	0.197464	0.286065		1.23118
hsa-miR-4533	4.87066	0.0912771	4.9317	0.0675061	0.265395		0.958572
hsa-miR-4534	7.29611	0.176881	7.39	0.0793794	0.417594		0.936998
hsa-miR-4535	6.19231	0.0701369	6.52175	0.117073	0.0420215		0.795844
hsa-miR-1587	6.30907	0.0460635	7.27094	0.0749621	0.00416946		0.513392
hsa-miR-4538	6.35415	0.124747	6.08676	0.132077	0.107176		1.20362
hsa-miR-4539	6.096	0.0967152	6.65378	0.114681	0.0386693		0.679347
hsa-miR-3158-5p	6.347	0.131391	5.54519	0.0661754	0.0238053		1.74329
hsa-miR-3162-3p	4.16952	0.160872	4.41491	0.0713103	0.230417		0.843591
hsa-miR-3173-5p	3.29318	0.104382	3.70493	0.156439	0.116721		0.75171
hsa-miR-3187-5p	5.72514	0.0948448	6.16786	0.0473611	0.0247121		0.735747
hsa-miR-3189-5p	2.92722	0.249496	2.82723	0.231624	0.47741		1.07177
hsa-miR-3619-3p	8.56788	0.109375	8.28625	0.117758	0.189522		1.21557
hsa-miR-3150b-5p	3.93003	0.0756075	4.61082	0.0625991	0.00921024		0.623822
hsa-miR-3922-5p	3.53349	0.188138	3.04801	0.266507	0.161012		1.40005
hsa-miR-3940-5p	12.1113	0.0973374	12.5543	0.0437963	0.0247121		0.735585
hsa-miR-3960	14.4464	0.107792	14.9574	0.0442434	0.0295354		0.70171
hsa-miR-4632-3p	3.85668	0.0363755	4.26277	0.110442	0.0673398		0.754665
hsa-miR-4635	4.94188	0.164263	4.82759	0.191962	0.304686		1.08244
hsa-miR-4638-5p	6.35384	0.100885	7.13244	0.0915443	0.0118367		0.582932
hsa-miR-4638-3p	4.25995	0.134148	4.42671	0.439516	0.42413		0.890843
hsa-miR-4640-5p	8.33625	0.068516	8.5852	0.0557225	0.0598701		0.841509
hsa-miR-4640-3p	4.22288	0.0805718	4.1807	0.163228	0.492946		1.02967
hsa-miR-4641	2.47199	0.150932	2.57045	0.237385	0.475873		0.934029
hsa-miR-4642	3.18966	0.124615	3.19264	0.18337	0.53127		0.997935
hsa-miR-4646-5p	4.77745	0.0895686	4.74651	0.166859	0.488667		1.02168
hsa-miR-4646-3p	4.37508	0.0641705	4.69931	0.114615	0.106972		0.798723
hsa-miR-4647	2.58889	0.175718	2.78893	0.27899	0.361761		0.870529
hsa-miR-4648	5.91022	0.0726122	6.58307	0.16331	0.0505477		0.627267
hsa-miR-4649-5p	9.53111	0.0543732	9.37487	0.0686572	0.222216		1.11438
hsa-miR-4649-3p	2.87931	0.198023	3.32857	0.132816	0.108097		0.732415
hsa-miR-4651	10.5146	0.088681	11.0958	0.0618132	0.0232652		0.66841
hsa-miR-4652-3p	3.34431	0.169208	3.21466	0.158583	0.4054		1.09403
hsa-miR-4654	4.90094	0.090312	5.06206	0.200284	0.369813		0.894329
hsa-miR-4655-5p	8.10933	0.0955115	8.35132	0.0722079	0.114345		0.845575
hsa-miR-4656	7.11838	0.0602936	8.0513	0.0677336	0.00921024		0.523798
hsa-miR-4664-5p	6.19012	0.186042	5.24921	0.350229	0.0655039		1.91973
hsa-miR-4664-3p	4.20395	0.121651	4.61943	0.115588	0.135212		0.749765
hsa-miR-4665-5p	8.88053	0.0990131	9.24403	0.0759991	0.0431786		0.777277
hsa-miR-4665-3p	5.19373	0.0361767	5.32367	0.0728128	0.20533		0.913872
hsa-miR-4667-5p	8.01089	0.11359	8.08079	0.0956821	0.306229		0.952705
hsa-miR-4667-3p	4.41011	0.0470672	4.72858	0.0958986	0.0390339		0.801922
hsa-miR-4669	4.10291	0.138875	4.56554	0.108616	0.059172		0.725665
hsa-miR-4673	5.17608	0.145586	4.37194	0.196448	0.083344		1.74611
hsa-miR-4674	9.99034	0.121245	9.8597	0.0867325	0.36545		1.09478
hsa-miR-4675	7.22047	0.137991	7.19926	0.139351	0.516702		1.01481
hsa-miR-4681	5.31375	0.199739	4.88279	0.22095	0.108097		1.34813
hsa-miR-4684-3p	4.31737	0.168564	4.33519	0.126278	0.525783		0.987724
hsa-miR-4685-5p	5.89193	0.0438404	5.03506	0.496606	0.160803		1.81111
hsa-miR-4685-3p	4.52483	0.187106	5.22636	0.0690896	0.0431786		0.614921
hsa-miR-4687-5p	5.2902	0.0382008	5.44928	0.109503	0.240404		0.895594
hsa-miR-4687-3p	9.56416	0.101981	10.0908	0.0544358	0.0329546		0.694195
hsa-miR-1343-3p	6.99689	0.146202	6.80066	0.152067	0.21949		1.1457
hsa-miR-4688	8.21261	0.138009	8.51288	0.0929185	0.146967		0.812101
hsa-miR-4689	9.55145	0.0762633	9.54905	0.0456909	0.53127		1.00166
hsa-miR-4690-5p	7.16394	0.0759064	7.99682	0.0450254	0.00921024		0.56141
hsa-miR-4691-5p	2.86622	0.151358	3.07571	0.213464	0.376012		0.864842
hsa-miR-4695-5p	8.75895	0.0797684	9.47405	0.0482355	0.0118816		0.609161
hsa-miR-4695-3p	5.07997	0.089029	5.36209	0.099239	0.0999443		0.822377
hsa-miR-4697-5p	7.9304	0.095281	8.43704	0.0472064	0.032575		0.703861
hsa-miR-4697-3p	3.88678	0.1708	3.94435	0.15539	0.487875		0.960886
hsa-miR-4698	3.49982	0.262008	3.91536	0.0712832	0.172555		0.749736
hsa-miR-4700-3p	3.73212	0.230076	4.17317	0.0997235	0.15577		0.736596
hsa-miR-4701-5p	3.57138	0.173103	3.82414	0.0853493	0.282932		0.839286
hsa-miR-4701-3p	4.11195	0.165662	4.1354	0.216801	0.459907		0.983877
hsa-miR-4706	8.25621	0.0908469	8.45914	0.108174	0.207531		0.868785
hsa-miR-4707-5p	7.82555	0.0935564	8.69641	0.0831816	0.0129837		0.546821
hsa-miR-4707-3p	5.96532	0.234642	6.06913	0.0598451	0.418162		0.930573
hsa-miR-4708-5p	2.63923	0.256574	3.78317	0.0943223	0.0247121		0.452522
hsa-miR-4708-3p	4.03323	0.172432	4.6675	0.15671	0.0149814		0.644266
hsa-miR-4709-3p	3.20557	0.122116	3.20001	0.169864	0.53168		1.00386
hsa-miR-4710	5.35658	0.111014	5.47342	0.116188	0.349043		0.922203
hsa-miR-4713-5p	4.15191	0.0891962	4.51768	0.112797	0.113489		0.776054
hsa-miR-4713-3p	4.04409	0.150968	3.83886	0.25737	0.259432		1.15287
hsa-miR-4716-5p	5.32032	0.0585259	5.32749	0.0565885	0.507892		0.995048
hsa-miR-4716-3p	3.92975	0.121671	4.30473	0.243449	0.240404		0.771116
hsa-miR-4717-3p	4.30395	0.084763	4.44972	0.154266	0.313481		0.903898
hsa-miR-4721	5.49332	0.0572436	5.57716	0.124646	0.386885		0.943548
hsa-miR-4722-5p	6.8747	0.0902705	7.16527	0.0646675	0.0657154		0.81758
hsa-miR-4722-3p	4.57807	0.116723	4.92117	0.0468733	0.0836494		0.788347
hsa-miR-4723-5p	10.0331	0.0844312	10.3288	0.0975305	0.0829511		0.814656
hsa-miR-4723-3p	4.6135	0.0868325	4.62782	0.192548	0.525816		0.990121
hsa-miR-4725-5p	3.33299	0.239818	3.38688	0.134176	0.503085		0.963333
hsa-miR-4725-3p	9.06138	0.110519	9.33096	0.104644	0.142146		0.829561
hsa-miR-4726-5p	7.60288	0.0993441	7.32276	0.0653329	0.0627594		1.2143
hsa-miR-4727-3p	5.39597	0.133538	5.27867	0.130258	0.286558		1.0847
hsa-miR-4728-5p	7.40322	0.105231	7.48117	0.0558349	0.306229		0.947405
hsa-miR-4728-3p	5.06683	0.111524	5.37975	0.0652884	0.143831		0.805006
hsa-miR-4730	10.4118	0.197526	9.3144	0.112934	0.0303413		2.13963
hsa-miR-4731-5p	7.05283	0.0690676	7.12147	0.0611429	0.375568		0.953541
hsa-miR-4731-3p	5.23268	0.105322	5.36026	0.115244	0.315077		0.915366
hsa-miR-4732-5p	5.79885	0.142415	6.17103	0.140883	0.116721		0.772611
hsa-miR-4732-3p	3.32239	0.0757478	3.73397	0.0719423	0.0202225		0.7518
hsa-miR-4733-3p	3.72871	0.449539	4.73127	0.405605	0.160803		0.499116
hsa-miR-4734	11.2857	0.0968809	12.1199	0.0805781	0.0162744		0.560878
hsa-miR-4736	5.0747	0.0871248	5.98163	0.0769193	0.00993335		0.533322
hsa-miR-4737	3.23415	0.194781	3.12065	0.132853	0.407579		1.08185
hsa-miR-4738-3p	5.26666	0.0777545	5.20292	0.0763089	0.405931		1.04517
hsa-miR-4739	11.442	0.148655	11.7889	0.0733157	0.0868312		0.786288
hsa-miR-4740-3p	4.4775	0.165124	4.44118	0.0739598	0.483566		1.0255
hsa-miR-4741	9.92768	0.139824	10.3979	0.0345662	0.0436249		0.721851
hsa-miR-4743-5p	5.43137	0.123834	5.70664	0.0936464	0.0918196		0.826292
hsa-miR-4745-5p	10.7315	0.194834	10.5767	0.103568	0.384367		1.11332
hsa-miR-4746-3p	6.14121	0.13524	7.70725	0.0718681	0.00762826		0.337735
hsa-miR-4747-5p	4.9276	0.13921	5.26664	0.137882	0.202072		0.790568
hsa-miR-4747-3p	5.31522	0.0837466	5.21918	0.218962	0.435501		1.06883
hsa-miR-4748	4.83557	0.164646	4.72019	0.151486	0.374582		1.08326
hsa-miR-4749-5p	8.95973	0.0752927	9.60041	0.0419883	0.00921024		0.641409
hsa-miR-4749-3p	5.37182	0.0732222	5.52097	0.0904638	0.270738		0.901778
hsa-miR-4750-5p	6.75912	0.0559572	7.40513	0.0762721	0.0118367		0.639045
hsa-miR-4751	5.96154	0.0748285	5.88075	0.162236	0.407579		1.0576
hsa-miR-371b-5p	6.29241	0.110693	6.82492	0.0616609	0.00921024		0.691354
hsa-miR-371b-3p	3.92366	0.0928883	4.22159	0.190335	0.269832		0.813415
hsa-miR-4756-5p	5.25414	0.106299	5.31899	0.152457	0.473537		0.956044
hsa-miR-4758-5p	8.95349	0.0968164	9.12712	0.0720571	0.230417		0.886609
hsa-miR-4758-3p	6.2904	0.0630249	5.95017	0.0929103	0.0382495		1.26596
hsa-miR-4761-3p	4.05901	0.119905	3.50545	0.0679583	0.0350647		1.4677
hsa-miR-4763-5p	5.38238	0.0856028	5.78409	0.0529452	0.046164		0.756961
hsa-miR-4763-3p	9.29785	0.0651086	10.3128	0.0882297	0.00878703		0.49486
hsa-miR-4767	4.28262	0.0825979	4.06459	0.280755	0.336007		1.16315
hsa-miR-4769-5p	4.00718	0.15748	4.54059	0.204485	0.140109		0.690918
hsa-miR-4769-3p	4.62301	0.102184	4.79784	0.0897442	0.161012		0.88587
hsa-miR-4776-5p	5.4471	0.177493	6.00577	0.105119	0.0171479		0.678927
hsa-miR-4436b-5p	4.57227	0.055072	5.37645	0.0992295	0.0215683		0.572686
hsa-miR-4436b-3p	3.92356	0.257277	3.99708	0.295326	0.478986		0.950322
hsa-miR-4783-3p	5.85989	0.0986037	5.92866	0.203917	0.463639		0.953451
hsa-miR-4784	3.33242	0.13601	3.62254	0.24446	0.145121		0.817836
hsa-miR-4785	2.78088	0.125831	2.84964	0.182726	0.442239		0.953458
hsa-miR-2467-3p	4.09038	0.18512	4.36918	0.186951	0.0824475		0.824273
hsa-miR-4786-5p	3.68169	0.173357	3.2207	0.282973	0.174191		1.37648
hsa-miR-4787-5p	13.2545	0.124529	13.7357	0.0644164	0.0356906		0.716363
hsa-miR-4787-3p	5.61917	0.127475	5.47725	0.13883	0.362788		1.10337
hsa-miR-4788	5.30762	0.123018	5.33521	0.0974823	0.498089		0.981059
hsa-miR-4800-5p	5.91214	0.0799502	5.97314	0.130911	0.431231		0.958596
hsa-miR-4800-3p	5.92279	0.289757	6.76562	0.142673	0.0405116		0.557552
hsa-miR-642a-3p	8.94072	0.157762	8.06215	0.11857	0.0390339		1.83855
hsa-miR-550a-3-5p	3.27233	0.205316	3.33582	0.371441	0.499078		0.956949
hsa-miR-4433a-5p	5.38959	0.114298	5.38253	0.0964354	0.52692		1.00491
hsa-miR-4482-3p	4.71083	0.151996	4.40345	0.158937	0.247897		1.23746
hsa-miR-5001-5p	8.89271	0.0991479	9.81089	0.0912603	0.017312		0.529174
hsa-miR-5006-5p	4.57698	0.113451	5.25557	0.106287	0.0382495		0.624776
hsa-miR-5008-5p	5.96542	0.0798084	6.15093	0.0912974	0.224001		0.879338
hsa-miR-5008-3p	2.9698	0.199931	2.72759	0.167042	0.245051		1.18281
hsa-miR-5010-5p	6.57023	0.0965873	6.60337	0.0954558	0.491806		0.977291
hsa-miR-5010-3p	3.15549	0.17069	3.52483	0.175091	0.116721		0.774141
hsa-miR-5088-5p	5.91584	0.128742	6.18728	0.0742866	0.215155		0.828489
hsa-miR-5090	8.04975	0.12842	8.11391	0.0806678	0.430759		0.956502
hsa-miR-5091	2.83325	0.159809	2.85522	0.229192	0.525816		0.984883
hsa-miR-5189-5p	5.69939	0.133746	6.23741	0.0432315	0.0420215		0.688713
hsa-miR-5190	3.8135	0.144439	3.76991	0.144905	0.493455		1.03068
hsa-miR-5193	3.46046	0.10123	3.70181	0.146668	0.288195		0.845956
hsa-miR-5195-5p	2.85294	0.273065	3.2552	0.353848	0.295365		0.756672
hsa-miR-5195-3p	6.84061	0.0886155	6.68036	0.103073	0.243345		1.11748
hsa-miR-5196-5p	6.9337	0.183949	7.05759	0.0856609	0.410611		0.917709
hsa-miR-5196-3p	4.11161	0.121074	4.50213	0.136905	0.107691		0.762853
hsa-miR-5100	9.43426	0.12777	9.60042	0.293415	0.407579		0.891214
hsa-miR-5572	7.40382	0.119748	8.1582	0.0859498	0.0204474		0.592803
hsa-miR-664b-3p	3.65782	0.0769397	3.88661	0.0400679	0.0353612		0.853351
hsa-miR-5581-3p	2.81814	0.128708	2.59929	0.219815	0.18509		1.1638
hsa-miR-5585-3p	3.83698	0.344311	5.16999	0.121173	0.0328284		0.39694
hsa-miR-5587-3p	3.91457	0.307741	4.32369	0.0584864	0.217073		0.753081
hsa-miR-5589-5p	4.37398	0.108805	4.84166	0.10572	0.0265913		0.723127
hsa-miR-5698	7.02595	0.0901169	6.91875	0.137655	0.344411		1.07714
hsa-miR-5703	4.99151	0.140048	5.00095	0.191838	0.527177		0.993479
hsa-miR-5705	3.36427	0.197871	3.78074	0.104919	0.158882		0.749256
hsa-miR-5708	3.05655	0.237433	2.92055	0.113509	0.383973		1.09885
hsa-miR-197-5p	8.26335	0.046064	8.98256	0.105005	0.0143015		0.607428
hsa-miR-204-3p	10.8521	0.287813	11.3455	0.0654728	0.13214		0.710335
hsa-miR-211-3p	6.89524	0.0938152	6.79377	0.136281	0.341534		1.07286
hsa-miR-345-3p	6.1042	0.0475456	6.18376	0.134245	0.417118		0.946348
hsa-miR-652-5p	7.61362	0.0983831	7.48031	0.0488522	0.196157		1.09681
hsa-miR-1185-2-3p	6.12186	0.0582921	6.04324	0.0996346	0.326367		1.056
hsa-miR-873-3p	5.10427	0.0974353	5.30137	0.0997959	0.129056		0.872301
hsa-miR-1247-3p	8.06542	0.0826237	8.06478	0.0736115	0.534297		1.00045
hsa-miR-1306-5p	4.36175	0.110527	4.82451	0.110897	0.081408		0.725596
hsa-miR-3184-3p	4.34089	0.0637463	3.49432	0.485792	0.175745		1.79822
hsa-miR-3191-5p	3.53354	0.108435	3.66414	0.0709802	0.247897		0.913455
hsa-miR-642b-5p	2.42318	0.175765	2.40575	0.222266	0.52729		1.01216
hsa-miR-365b-5p	4.91567	0.127903	4.89101	0.123705	0.498364		1.01724
hsa-miR-1185-1-3p	6.73932	0.0175185	6.71702	0.0859848	0.483873		1.01558
hsa-miR-3190-3p	4.61691	0.159696	4.67026	0.0936278	0.463347		0.963693
hsa-miR-503-3p	3.62353	0.229758	3.95168	0.140991	0.274093		0.796558
hsa-miR-937-5p	8.51853	0.125643	8.55194	0.0854418	0.498089		0.977106
hsa-miR-939-3p	4.4039	0.114946	4.81668	0.0786391	0.111504		0.751172
hsa-miR-1227-5p	10.045	0.0804278	10.6453	0.0445337	0.0193877		0.659631
hsa-miR-1229-5p	7.85957	0.089563	8.2433	0.0750075	0.0323192		0.766451
hsa-miR-1233-5p	11.1489	0.0810959	11.5449	0.146798	0.0871142		0.759938
hsa-miR-1236-5p	5.09304	0.15534	5.68078	0.138495	0.0730645		0.665384
hsa-miR-1237-5p	12.164	0.129377	12.7737	0.072124	0.0353612		0.655365
hsa-miR-1238-5p	8.19333	0.0829795	8.19746	0.128808	0.531605		0.99714
hsa-miR-1292-3p	4.45351	0.189306	5.36994	0.107766	0.0431786		0.529819
hsa-miR-3620-5p	8.5084	0.065586	9.12355	0.0653205	0.0149814		0.652859
hsa-miR-4632-5p	8.96686	0.0771036	9.7926	0.104644	0.0247121		0.564191
hsa-miR-4750-3p	4.55913	0.095194	4.76943	0.0565102	0.125958		0.86436
hsa-miR-5739	7.46209	0.052921	8.12926	0.1373	0.0255467		0.629742
hsa-miR-5787	12.4918	0.118095	12.8567	0.0561956	0.0390339		0.776501
hsa-miR-6068	5.71307	0.14951	6.9146	0.105535	0.010142		0.434814
hsa-miR-6069	4.27906	0.0620528	4.77693	0.121605	0.056308		0.708151
hsa-miR-6073	4.88778	0.33893	3.39427	0.270439	0.0161537		2.81573
hsa-miR-6075	8.89512	0.126593	9.74075	0.0770635	0.00706295		0.556469
hsa-miR-6076	7.40935	0.0929078	7.02976	0.113433	0.125958		1.30098
hsa-miR-6077	4.00041	0.124977	3.79161	0.172368	0.303754		1.15573
hsa-miR-6080	3.06878	0.199835	3.21915	0.146632	0.387876		0.901022
hsa-miR-6081	3.89804	0.147753	3.67304	0.072353	0.271713		1.16878
hsa-miR-6083	2.57749	0.125682	3.18676	0.260163	0.147668		0.655529
hsa-miR-6085	10.8949	0.096137	11.3661	0.0586612	0.0343911		0.721401
hsa-miR-6086	6.18043	0.108254	6.20232	0.135952	0.513308		0.984941
hsa-miR-6088	10.0062	0.0805648	11.4862	0.0748443	0.00299416		0.358483
hsa-miR-6089	13.251	0.102487	13.8443	0.0973367	0.0390339		0.662804
hsa-miR-6090	12.8025	0.0614782	13.5061	0.0814486	0.0119891		0.614063
hsa-miR-6124	7.61162	0.203791	7.3433	0.481269	0.417118		1.20441
hsa-miR-6125	11.8024	0.109946	12.6862	0.110476	0.0151476		0.54194
hsa-miR-6126	10.7169	0.155209	12.2997	0.115536	0.00591235		0.333835
hsa-miR-6127	6.47534	0.0814166	6.56756	0.123491	0.406666		0.938076
hsa-miR-6131	9.67863	0.240383	8.66109	0.194446	0.00850336		2.02446
hsa-miR-6132	8.37433	0.0701576	10.0684	0.043364	0.00221744		0.309044
hsa-miR-6133	3.15563	0.180143	3.91773	0.10105	0.0405116		0.589635
hsa-miR-6165	6.8688	0.139452	7.59091	0.129165	0.0343911		0.606213
hsa-miR-6499-5p	3.73569	0.225163	4.05721	0.0602796	0.189543		0.800224
hsa-miR-6500-3p	3.37266	0.118882	3.36796	0.187484	0.53168		1.00326
hsa-miR-6501-3p	6.33188	0.150122	5.90213	0.172411	0.0503315		1.347
hsa-miR-6507-5p	4.9951	0.131918	4.78775	0.161072	0.265395		1.15457
hsa-miR-6510-5p	6.6904	0.138265	6.98612	0.087287	0.172555		0.814667
hsa-miR-6511a-5p	7.12275	0.0629151	8.36335	0.0324645	0.00416946		0.423196
hsa-miR-6511a-3p	4.37549	0.136741	4.96213	0.0545138	0.0388855		0.665893
hsa-miR-6515-5p	6.86356	0.0706468	6.67764	0.120387	0.147798		1.13754
hsa-miR-6515-3p	7.71448	0.0600089	7.68074	0.104294	0.485343		1.02366
hsa-miR-6715b-5p	4.52738	0.246925	3.95424	0.284489	0.158882		1.48776
hsa-miR-6716-5p	7.57212	0.0834918	7.76449	0.0382684	0.127203		0.875168
hsa-miR-6716-3p	2.83218	0.140977	3.20734	0.224898	0.240404		0.771021
hsa-miR-6717-5p	7.56872	0.109484	7.49292	0.156312	0.364797		1.05395
hsa-miR-6511b-5p	6.05422	0.112489	6.86592	0.083082	0.0129837		0.569714
hsa-miR-6511b-3p	4.95327	0.0646019	5.35807	0.0899925	0.0705478		0.755341
hsa-miR-6721-5p	8.24582	0.14579	8.6257	0.0858482	0.0856977		0.7685
hsa-miR-6722-5p	5.78576	0.0772011	5.60179	0.0837474	0.0714359		1.136
hsa-miR-6722-3p	9.03904	0.0660579	9.50332	0.0485442	0.0255719		0.724836
hsa-miR-6724-5p	9.69033	0.108382	10.797	0.0857025	0.00883041		0.464365
hsa-miR-208a-5p	5.24709	0.143107	5.1853	0.266641	0.43384		1.04376
hsa-miR-210-5p	5.43208	0.0309223	5.75766	0.0595263	0.0303413		0.797977
hsa-miR-128-1-5p	8.06435	0.170419	8.3087	0.0831064	0.215125		0.844199
hsa-miR-134-3p	3.05183	0.123391	3.66361	0.260406	0.112556		0.65439
hsa-miR-328-5p	11.145	0.136202	11.8036	0.049012	0.0240835		0.63348
hsa-miR-181d-3p	3.13056	0.0886596	3.01588	0.144835	0.385116		1.08273
hsa-miR-520f-5p	3.40723	0.175102	3.11314	0.217637	0.0565861		1.22611
hsa-miR-519d-5p	2.70819	0.133144	2.61814	0.310303	0.449898		1.06441
hsa-miR-504-3p	5.25827	0.0782235	5.93935	0.124222	0.0436191		0.623697
hsa-miR-619-5p	5.55276	0.138074	6.17829	0.12785	0.0273856		0.648179
hsa-miR-668-5p	4.64536	0.0953796	4.35431	0.10866	0.0673398		1.22354
hsa-miR-1296-3p	3.373	0.156438	3.17748	0.255021	0.378307		1.14514
hsa-miR-1301-5p	3.40239	0.180943	3.63857	0.122153	0.115959		0.848995
hsa-miR-874-5p	5.59482	0.052357	5.57458	0.0839851	0.498364		1.01413
hsa-miR-887-5p	3.89069	0.150116	6.08845	0.211876	0.0149814		0.217976
hsa-miR-1908-3p	4.72244	0.0784476	4.78347	0.317108	0.498089		0.958577
hsa-miR-1910-3p	4.4302	0.252067	4.2203	0.183947	0.217073		1.15661
hsa-miR-2276-5p	2.34093	0.100707	2.42318	0.135491	0.401761		0.944589
hsa-miR-3151-3p	4.42802	0.0735311	4.80892	0.133693	0.0739427		0.767958
hsa-miR-1343-5p	10.2583	0.120642	11.0824	0.0459153	0.00921024		0.564849
hsa-miR-5088-3p	2.98412	0.181363	3.73061	0.140759	0.0460077		0.596054
hsa-miR-5189-3p	3.53951	0.0965493	3.9642	0.0690443	0.0405116		0.744997
hsa-miR-5699-5p	3.9093	0.170897	4.07047	0.0911713	0.359909		0.894301
hsa-miR-6726-5p	8.46253	0.103071	9.2048	0.0453546	0.0129837		0.597797
hsa-miR-6726-3p	4.45714	0.101657	5.09023	0.0435075	0.0209255		0.644796
hsa-miR-6727-5p	12.2101	0.0832957	12.6754	0.064785	0.0258148		0.724341
hsa-miR-6727-3p	4.65826	0.0711242	5.12919	0.0857198	0.0209255		0.721499
hsa-miR-6728-5p	4.12948	0.202662	4.03901	0.210203	0.42984		1.06472
hsa-miR-6728-3p	4.02882	0.133637	4.33765	0.122858	0.219784		0.807295
hsa-miR-6729-5p	11.8073	0.148468	12.6754	0.069384	0.0214768		0.547856
hsa-miR-6729-3p	5.57526	0.155893	5.50767	0.220734	0.465162		1.04796
hsa-miR-6730-5p	4.4074	0.151235	4.08205	0.150843	0.0989798		1.25297
hsa-miR-6730-3p	4.35831	0.0878167	4.70809	0.049646	0.0673398		0.784703
hsa-miR-6731-5p	5.76595	0.0627238	5.91554	0.119599	0.269199		0.901506
hsa-miR-6731-3p	4.31346	0.12597	4.13645	0.169395	0.306752		1.13054
hsa-miR-6732-5p	8.85981	0.0822214	9.41468	0.0749227	0.0162744		0.680717
hsa-miR-6732-3p	4.55619	0.103185	4.98624	0.0554855	0.0193877		0.742238
hsa-miR-6734-5p	4.10412	0.174113	4.09462	0.133441	0.527628		1.00661
hsa-miR-6734-3p	3.69801	0.132842	4.16926	0.114697	0.0355612		0.721337
hsa-miR-6735-5p	6.18557	0.100029	6.24084	0.0672602	0.410825		0.96241
hsa-miR-6736-5p	4.5763	0.164665	4.83838	0.171679	0.158882		0.833886
hsa-miR-6737-5p	7.75012	0.0430403	7.78854	0.0555878	0.435501		0.97372
hsa-miR-6737-3p	2.70494	0.0444841	3.24341	0.196934	0.0666952		0.6885
hsa-miR-6738-5p	7.30528	0.0886792	7.4417	0.0818242	0.29173		0.909775
hsa-miR-6740-5p	2.65865	0.0448972	2.5606	0.316705	0.458753		1.07032
hsa-miR-6740-3p	3.6274	0.151685	3.88774	0.135547	0.260358		0.834887
hsa-miR-6741-5p	8.4329	0.0586132	8.43241	0.0996995	0.534297		1.00034
hsa-miR-6741-3p	4.46844	0.0734507	4.79433	0.108632	0.0702991		0.797809
hsa-miR-6742-5p	5.74409	0.0365855	5.71834	0.11233	0.4856		1.01801
hsa-miR-6743-5p	10.7061	0.0869678	10.974	0.0329623	0.0841453		0.830519
hsa-miR-6743-3p	4.72518	0.0410894	5.26493	0.0483491	0.00921024		0.687889
hsa-miR-6744-5p	5.13432	0.114108	4.99964	0.126997	0.282932		1.09785
hsa-miR-6746-5p	7.63615	0.048698	7.95047	0.100069	0.0379272		0.804231
hsa-miR-6746-3p	3.99208	0.116012	4.34075	0.181154	0.165753		0.785305
hsa-miR-6747-5p	5.62048	0.100743	5.63222	0.159312	0.523883		0.9919
hsa-miR-6747-3p	3.95365	0.0495871	4.43495	0.129678	0.0379272		0.716332
hsa-miR-6748-5p	5.67279	0.0844157	5.83215	0.16257	0.225014		0.895423
hsa-miR-6748-3p	3.72888	0.134546	4.1335	0.06612	0.0814214		0.755435
hsa-miR-6749-5p	9.64285	0.0735293	10.1946	0.0426159	0.0179279		0.682207
hsa-miR-6749-3p	4.90232	0.112174	5.29148	0.0289268	0.0636333		0.763573
hsa-miR-6750-5p	6.43579	0.104906	6.27566	0.155829	0.211926		1.11739
hsa-miR-6750-3p	4.08306	0.131067	4.81239	0.107399	0.0130821		0.603185
hsa-miR-6751-5p	5.07244	0.085898	5.24623	0.123398	0.240291		0.886511
hsa-miR-6751-3p	3.20029	0.207298	3.3331	0.229437	0.44003		0.912056
hsa-miR-6752-5p	11.1959	0.109153	11.734	0.0549026	0.0255031		0.688686
hsa-miR-6752-3p	4.63361	0.0654896	4.72863	0.0645163	0.309691		0.936263
hsa-miR-6753-5p	5.86443	0.127877	6.10467	0.135794	0.158882		0.846602
hsa-miR-6753-3p	3.29588	0.162118	3.46253	0.137839	0.372238		0.890907
hsa-miR-6754-5p	5.41658	0.081515	5.45409	0.149812	0.46315		0.974334
hsa-miR-6754-3p	3.86402	0.0851825	4.40136	0.0766097	0.0484836		0.68904
hsa-miR-6756-5p	8.87196	0.0438706	9.13489	0.116386	0.144072		0.833398
hsa-miR-6756-3p	4.91535	0.106869	5.20078	0.107904	0.0226504		0.820497
hsa-miR-6757-5p	8.11594	0.0699308	8.04023	0.109113	0.42413		1.05388
hsa-miR-6758-5p	4.55198	0.0652284	4.44879	0.0776273	0.227631		1.07415
hsa-miR-6759-5p	5.86248	0.0429463	5.82897	0.068942	0.463056		1.0235
hsa-miR-6759-3p	4.30267	0.144812	4.7501	0.0932595	0.0230639		0.733348
hsa-miR-6760-5p	5.32278	0.0741402	5.18243	0.171327	0.262114		1.10217
hsa-miR-6760-3p	4.01796	0.114688	4.34615	0.104234	0.109492		0.796532
hsa-miR-6762-5p	7.77859	0.0972619	7.93857	0.0902447	0.193475		0.895038
hsa-miR-6763-5p	7.78403	0.0704636	8.57994	0.060387	0.00921024		0.57598
hsa-miR-6763-3p	5.04808	0.133469	5.05477	0.168806	0.53127		0.995373
hsa-miR-6765-5p	10.3456	0.142401	10.8663	0.052339	0.0556433		0.697045
hsa-miR-6766-5p	6.82144	0.0942727	6.84386	0.103327	0.498089		0.984584
hsa-miR-6766-3p	6.44321	0.0897749	6.35583	0.0774172	0.346407		1.06244
hsa-miR-6768-5p	9.3716	0.22432	10.1537	0.0328156	0.0379272		0.581523
hsa-miR-6769a-5p	7.65008	0.0921391	7.63666	0.0909993	0.520531		1.00935
hsa-miR-6769a-3p	4.07494	0.173916	4.47426	0.0501523	0.124243		0.758217
hsa-miR-6770-3p	4.21815	0.0563222	4.32003	0.0863276	0.295365		0.931818
hsa-miR-6771-5p	9.71356	0.0850998	9.82954	0.0614124	0.230417		0.922756
hsa-miR-6771-3p	2.96659	0.131376	3.45117	0.121846	0.0818184		0.714708
hsa-miR-6772-5p	5.01499	0.0658683	5.25836	0.169556	0.15577		0.844766
hsa-miR-6774-5p	7.65155	0.070061	7.86775	0.0774366	0.112864		0.860833
hsa-miR-6775-5p	8.89412	0.099582	9.69185	0.0689789	0.0173205		0.575257
hsa-miR-6775-3p	3.29329	0.168366	3.96409	0.0903241	0.0425835		0.62816
hsa-miR-6776-5p	6.30444	0.139772	6.64267	0.152237	0.169231		0.791014
hsa-miR-6776-3p	4.26865	0.0972938	4.57114	0.19031	0.248087		0.810853
hsa-miR-6777-5p	7.45642	0.111978	7.94127	0.113842	0.0679233		0.714572
hsa-miR-6777-3p	5.24967	0.0817523	5.49958	0.0834086	0.165356		0.840953
hsa-miR-6778-5p	7.08868	0.135012	7.38903	0.0751342	0.165356		0.812055
hsa-miR-6778-3p	3.67699	0.0377285	3.87345	0.171999	0.223476		0.872689
hsa-miR-6779-5p	7.84946	0.0929179	8.62114	0.0289333	0.0129837		0.585737
hsa-miR-6779-3p	4.33766	0.114684	4.79485	0.084815	0.0989798		0.728406
hsa-miR-6780a-5p	4.36046	0.0784959	4.39258	0.183196	0.505219		0.977982
hsa-miR-6780a-3p	2.99244	0.1175	3.36371	0.152386	0.170498		0.773102
hsa-miR-6781-5p	10.4462	0.16742	11.1268	0.0306609	0.0355612		0.623889
hsa-miR-6782-5p	7.48384	0.0918619	7.54591	0.105609	0.407579		0.957888
hsa-miR-6782-3p	3.49506	0.230565	3.96421	0.0824725	0.124793		0.722388
hsa-miR-6783-3p	2.9077	0.284334	2.8864	0.2154	0.526334		1.01487
hsa-miR-6784-5p	12.2812	0.123349	12.6342	0.057959	0.0814214		0.782906
hsa-miR-6784-3p	4.69616	0.0832649	4.91826	0.0729659	0.12026		0.857314
hsa-miR-6785-5p	9.63391	0.0792839	9.28899	0.148715	0.180663		1.27008
hsa-miR-6785-3p	4.79783	0.0381582	4.78426	0.0970274	0.513492		1.00944
hsa-miR-6786-5p	12.1455	0.103215	12.7447	0.0592409	0.0240835		0.660121
hsa-miR-6786-3p	4.052	0.0828824	4.56736	0.064364	0.0108824		0.699617
hsa-miR-6787-5p	8.89055	0.107502	8.99108	0.127986	0.385116		0.932691
hsa-miR-6787-3p	3.76955	0.156414	4.12349	0.130235	0.209218		0.782441
hsa-miR-6788-3p	3.72447	0.0790273	3.83163	0.0788623	0.254169		0.928414
hsa-miR-6789-5p	8.95527	0.0969502	9.84459	0.0602259	0.00964239		0.539871
hsa-miR-6789-3p	3.45278	0.185734	3.94293	0.0560724	0.121911		0.711948
hsa-miR-6790-5p	5.14032	0.132301	6.01603	0.131454	0.0390339		0.544989
hsa-miR-6790-3p	4.78902	0.134521	4.76108	0.0513538	0.485343		1.01955
hsa-miR-6791-5p	9.52471	0.0967655	10.5671	0.046499	0.00921024		0.485518
hsa-miR-6792-5p	6.6594	0.0933259	7.23692	0.0747668	0.0149679		0.670113
hsa-miR-6792-3p	4.71329	0.0902175	5.12683	0.0807269	0.035622		0.750779
hsa-miR-6793-5p	5.85802	0.0738556	5.6086	0.170681	0.221881		1.18873
hsa-miR-6793-3p	3.07126	0.0860991	2.97437	0.232742	0.459907		1.06947
hsa-miR-6794-5p	9.04893	0.0839079	9.31826	0.0688945	0.126938		0.829703
hsa-miR-6794-3p	4.18794	0.105404	4.24511	0.110034	0.469542		0.961149
hsa-miR-6795-5p	7.20343	0.0785044	7.16063	0.101823	0.474168		1.03011
hsa-miR-6795-3p	4.91869	0.141912	4.55848	0.104115	0.0855589		1.28362
hsa-miR-6796-5p	5.02978	0.0992896	5.13404	0.134347	0.245595		0.930281
hsa-miR-6796-3p	6.43163	0.0768837	6.40411	0.0797115	0.437118		1.01926
hsa-miR-6797-5p	6.25487	0.0920102	6.58006	0.0941097	0.109669		0.798193
hsa-miR-6797-3p	4.35709	0.144207	4.51103	0.126542	0.332998		0.898791
hsa-miR-6798-5p	10.2615	0.0793182	10.9834	0.0436488	0.00706295		0.606294
hsa-miR-6798-3p	5.79727	0.0597722	5.84222	0.120539	0.459907		0.969325
hsa-miR-6799-5p	9.29979	0.156925	10.088	0.0600495	0.0165175		0.579068
hsa-miR-6799-3p	2.34377	0.219472	2.98074	0.234305	0.18602		0.643063
hsa-miR-6800-5p	9.0319	0.133729	9.39127	0.0537004	0.0957347		0.779504
hsa-miR-6800-3p	5.66157	0.0613385	5.75052	0.0976546	0.309691		0.940204
hsa-miR-6801-3p	4.85743	0.107118	4.90855	0.120736	0.409193		0.965186
hsa-miR-6802-5p	8.88562	0.0854233	9.03623	0.0657634	0.282912		0.900873
hsa-miR-6802-3p	4.12582	0.118355	4.49136	0.125556	0.0871142		0.776178
hsa-miR-6803-5p	11.0553	0.131021	11.4904	0.0600209	0.0754481		0.739652
hsa-miR-6803-3p	4.99408	0.08043	5.44582	0.0612838	0.0379272		0.731164
hsa-miR-6804-5p	3.97095	0.157771	3.97553	0.135144	0.529063		0.996837
hsa-miR-6804-3p	4.80232	0.0896155	5.36829	0.0561307	0.0118367		0.675498
hsa-miR-6805-5p	10.8636	0.172727	11.6756	0.0545731	0.0289921		0.569623
hsa-miR-6805-3p	7.18011	0.0829835	7.77228	0.0828661	0.0317532		0.663346
hsa-miR-6806-5p	6.30005	0.106853	6.63355	0.0685844	0.0613082		0.793611
hsa-miR-6807-5p	7.6221	0.0947308	7.38149	0.0992128	0.159207		1.18149
hsa-miR-6808-5p	7.65499	0.091462	7.58166	0.0812482	0.396257		1.05214
hsa-miR-6810-5p	5.46389	0.141961	5.72349	0.219145	0.196157		0.835318
hsa-miR-6810-3p	4.36878	0.145432	4.51655	0.0811058	0.207531		0.902646
hsa-miR-6812-5p	6.86572	0.0887235	6.89281	0.102955	0.492946		0.981397
hsa-miR-6812-3p	3.72891	0.16261	3.54243	0.090259	0.158882		1.13798
hsa-miR-6813-5p	6.61029	0.0800375	7.37599	0.0167374	0.010142		0.58817
hsa-miR-6813-3p	4.82048	0.112513	4.8682	0.040429	0.410537		0.96746
hsa-miR-6815-5p	5.50051	0.0746191	5.74708	0.111994	0.177864		0.842895
hsa-miR-6816-5p	10.0296	0.165946	10.7508	0.0938538	0.0343911		0.606592
hsa-miR-6819-5p	8.39608	0.0358165	8.35142	0.0828972	0.436491		1.03144
hsa-miR-6819-3p	4.00283	0.2058	4.09639	0.0896469	0.440356		0.937205
hsa-miR-6820-5p	7.63083	0.0805493	8.62482	0.0348851	0.00532672		0.502088
hsa-miR-6820-3p	3.8172	0.190438	4.12153	0.153351	0.147278		0.809821
hsa-miR-6821-5p	9.18754	0.108099	10.3581	0.0936588	0.00921024		0.444243
hsa-miR-6822-5p	7.644	0.160759	7.12028	0.169284	0.0171479		1.43766
hsa-miR-6823-5p	3.44169	0.188388	3.07948	0.268342	0.0386693		1.2854
hsa-miR-6823-3p	3.97237	0.178064	4.56414	0.126178	0.0787925		0.663529
hsa-miR-6824-5p	7.30874	0.0696605	7.41269	0.0517916	0.108097		0.930487
hsa-miR-6824-3p	2.50207	0.176041	3.35304	0.140596	0.0282368		0.554415
hsa-miR-6825-5p	7.15538	0.198734	7.70866	0.14555	0.084411		0.68147
hsa-miR-6825-3p	5.10376	0.0828915	5.87449	0.0635137	0.00993335		0.586118
hsa-miR-6826-5p	6.05255	0.0719275	5.89749	0.114036	0.230416		1.11347
hsa-miR-6826-3p	4.05543	0.0588381	4.31741	0.15324	0.121279		0.833941
hsa-miR-6827-5p	5.29686	0.135817	5.29834	0.101196	0.534297		0.998973
hsa-miR-6828-5p	4.44643	0.165338	4.33425	0.227204	0.19037		1.08086
hsa-miR-6829-5p	7.24995	0.0572821	7.53848	0.0695791	0.0324503		0.818737
hsa-miR-6829-3p	3.90912	0.0725499	4.23153	0.0515836	0.0595376		0.79973
hsa-miR-6830-5p	5.28903	0.134668	5.28962	0.116423	0.534297		0.999596
hsa-miR-6831-5p	5.76452	0.12455	6.09693	0.143393	0.111504		0.794206
hsa-miR-6833-5p	4.16418	0.119546	4.2902	0.128304	0.374582		0.916356
hsa-miR-6833-3p	2.81847	0.215204	3.21681	0.201366	0.174919		0.758733
hsa-miR-6834-5p	4.78841	0.163909	5.13871	0.186312	0.149789		0.784419
hsa-miR-6834-3p	3.38795	0.144138	3.82115	0.11899	0.0856977		0.740616
hsa-miR-6835-5p	4.78816	0.121364	4.94553	0.0917558	0.19216		0.896656
hsa-miR-6780b-5p	9.52272	0.183463	10.1614	0.0604651	0.0280956		0.642307
hsa-miR-6780b-3p	3.86496	0.0754516	4.1051	0.190237	0.26087		0.846665
hsa-miR-6836-5p	4.10545	0.19837	3.89277	0.0861685	0.338575		1.15885
hsa-miR-6836-3p	6.58962	0.110632	7.2385	0.069206	0.0247121		0.637777
hsa-miR-6837-5p	4.06975	0.137629	3.88902	0.215453	0.282912		1.13346
hsa-miR-6838-5p	4.3187	0.254189	3.90809	0.319436	0.125958		1.32925
hsa-miR-6840-3p	8.57188	0.120422	8.67333	0.14693	0.407033		0.932092
hsa-miR-6841-3p	3.20236	0.138523	2.96738	0.122693	0.290625		1.17689
hsa-miR-6842-5p	7.11277	0.0605604	7.23876	0.0933643	0.306752		0.916375
hsa-miR-6845-5p	9.74186	0.131574	10.1318	0.0368569	0.0657154		0.763173
hsa-miR-6845-3p	5.35213	0.127521	5.70319	0.0511684	0.0730645		0.784008
hsa-miR-6846-5p	7.00725	0.104236	7.17869	0.135775	0.245595		0.887955
hsa-miR-6846-3p	3.50653	0.101855	4.00282	0.140685	0.111464		0.70893
hsa-miR-6848-5p	8.16109	0.0775679	8.56202	0.0752983	0.0379272		0.757372
hsa-miR-6848-3p	4.20717	0.168199	4.40198	0.121002	0.116721		0.873688
hsa-miR-6849-5p	5.9335	0.190687	5.83598	0.160904	0.421335		1.06994
hsa-miR-6850-5p	10.9981	0.0536825	11.2297	0.2673	0.313685		0.851703
hsa-miR-6851-5p	7.21827	0.10781	7.65909	0.0756181	0.0674837		0.736715
hsa-miR-6851-3p	3.48075	0.082051	3.29112	0.225568	0.373732		1.14048
hsa-miR-6852-5p	3.16398	0.231701	3.34018	0.170132	0.402074		0.885031
hsa-miR-6853-5p	3.01602	0.176742	3.13188	0.22652	0.438989		0.922837
hsa-miR-6855-5p	4.83319	0.184832	5.16111	0.166917	0.24409		0.796686
hsa-miR-6856-5p	3.80082	0.270875	4.31894	0.200663	0.149789		0.69828
hsa-miR-6857-5p	6.46012	0.0530516	6.49081	0.0519579	0.463639		0.978954
hsa-miR-6857-3p	2.91325	0.185179	3.29628	0.172132	0.24863		0.766825
hsa-miR-6858-5p	8.2973	0.0116982	8.84174	0.0348554	0.00491379		0.685656
hsa-miR-6858-3p	4.72458	0.0132174	4.55204	0.44814	0.438989		1.12704
hsa-miR-6859-5p	4.66068	0.218507	4.43741	0.121658	0.263738		1.16738
hsa-miR-6859-3p	5.49905	0.0622079	5.51623	0.0791427	0.505219		0.988161
hsa-miR-6769b-5p	7.44636	0.0513984	7.46659	0.0769946	0.492582		0.986076
hsa-miR-6769b-3p	3.72179	0.105424	4.08621	0.0132833	0.0595605		0.776781
hsa-miR-6860	5.67223	0.0769309	6.16392	0.038753	0.0200934		0.711192
hsa-miR-6861-5p	7.85909	0.0771292	8.32264	0.0230561	0.0129837		0.725201
hsa-miR-6861-3p	4.55002	0.10257	4.85923	0.137909	0.10818		0.807083
hsa-miR-6862-5p	3.6876	0.209297	3.44456	0.24492	0.245595		1.18348
hsa-miR-6862-3p	4.68788	0.112932	5.07492	0.0914073	0.0856977		0.764699
hsa-miR-6865-5p	5.80773	0.174366	6.03414	0.137662	0.24863		0.854763
hsa-miR-6865-3p	4.64209	0.046602	4.95891	0.127704	0.116721		0.802834
hsa-miR-6867-5p	2.92749	0.256183	3.29471	0.233941	0.245595		0.775275
hsa-miR-6867-3p	3.69902	0.166012	4.25084	0.0956058	0.0436191		0.682163
hsa-miR-6869-5p	12.6076	0.125073	13.3895	0.0540751	0.0118367		0.581569
hsa-miR-6870-5p	7.65145	0.135413	8.11142	0.0734894	0.035622		0.727003
hsa-miR-6870-3p	3.82192	0.0642473	3.88221	0.144804	0.420024		0.959072
hsa-miR-6871-5p	5.02285	0.102315	5.24045	0.127467	0.240404		0.859997
hsa-miR-6872-3p	7.14896	0.270482	5.9453	0.135265	0.0204044		2.30324
hsa-miR-6874-5p	3.82017	0.241103	3.78386	0.122132	0.484962		1.02549
hsa-miR-6875-5p	9.51357	0.136871	9.64439	0.082246	0.268659		0.913315
hsa-miR-6875-3p	3.31546	0.207172	4.05029	0.109857	0.0343911		0.60089
hsa-miR-6876-5p	4.87676	0.219553	4.61288	0.193756	0.271404		1.2007
hsa-miR-6877-5p	8.22153	0.0464453	8.30239	0.0746757	0.240226		0.945495
hsa-miR-6877-3p	4.73463	0.0523488	5.41402	0.0688847	0.0143015		0.624431
hsa-miR-6878-5p	5.54768	0.132043	5.44173	0.113693	0.306752		1.0762
hsa-miR-6879-5p	9.40873	0.118017	9.86571	0.0572614	0.0204474		0.728508
hsa-miR-6879-3p	5.04509	0.121673	5.5651	0.0733631	0.0770769		0.697363
hsa-miR-6880-5p	8.5959	0.127002	8.59936	0.101696	0.531758		0.997603
hsa-miR-6880-3p	5.60717	0.0413786	5.87453	0.0697658	0.0230639		0.830838
hsa-miR-6881-5p	4.8285	0.0699131	4.8626	0.173314	0.498505		0.976643
hsa-miR-6882-3p	4.08981	0.370633	4.41483	0.26102	0.247897		0.798287
hsa-miR-6883-5p	4.67956	0.082107	4.73629	0.103414	0.418162		0.961446
hsa-miR-6884-3p	4.67355	0.0665943	4.86506	0.0557725	0.145732		0.875686
hsa-miR-6885-5p	10.6491	0.101021	10.3851	0.0549233	0.101993		1.20083
hsa-miR-6885-3p	4.26107	0.0548756	4.53492	0.110062	0.113022		0.827107
hsa-miR-6886-5p	4.2589	0.0884589	4.01748	0.137166	0.175318		1.18216
hsa-miR-6886-3p	4.83308	0.0705396	5.29053	0.084718	0.0343911		0.728273
hsa-miR-6887-5p	8.1593	0.138732	8.14961	0.0996065	0.500535		1.00673
hsa-miR-6887-3p	4.73534	0.0774691	5.01433	0.0485703	0.0840466		0.824169
hsa-miR-6889-5p	8.01469	0.151166	8.50328	0.129442	0.0739427		0.712721
hsa-miR-6889-3p	3.85151	0.177506	4.12671	0.0901702	0.236221		0.826334
hsa-miR-6890-5p	5.75353	0.139259	5.56401	0.109688	0.192887		1.14039
hsa-miR-6890-3p	4.06955	0.0468749	4.03517	0.410021	0.520085		1.02412
hsa-miR-6891-5p	7.60853	0.118105	7.9212	0.0911403	0.155875		0.805153
hsa-miR-6891-3p	3.78412	0.171989	4.03202	0.357096	0.297661		0.842121
hsa-miR-6892-5p	6.75007	0.110007	6.41223	0.150339	0.0804815		1.26386
hsa-miR-6892-3p	4.51571	0.0591978	4.65982	0.059397	0.215125		0.904936
hsa-miR-6893-5p	8.13652	0.120435	8.60643	0.0606948	0.0460077		0.722009
hsa-miR-6893-3p	4.01017	0.117765	4.50364	0.0497212	0.0420215		0.710315
hsa-miR-6894-5p	6.19701	0.0570504	6.50605	0.0714024	0.0379272		0.807177
hsa-miR-6894-3p	4.71264	0.0453945	5.08087	0.0583104	0.0356906		0.77473
hsa-miR-6895-5p	5.42541	0.0664806	5.87677	0.0244363	0.00993335		0.731352
hsa-miR-7106-5p	6.72621	0.104958	6.95408	0.106806	0.19037		0.853893
hsa-miR-7106-3p	3.1596	0.15967	4.00194	0.118118	0.0613082		0.557741
hsa-miR-7107-5p	8.24386	0.138853	8.61011	0.0646743	0.113489		0.775792
hsa-miR-7108-5p	9.37873	0.107127	10.2936	0.0821707	0.00921024		0.530388
hsa-miR-7108-3p	4.88817	0.080857	5.35711	0.0791793	0.0171479		0.722496
hsa-miR-7109-5p	8.23157	0.111316	8.34708	0.0449119	0.268659		0.923056
hsa-miR-7109-3p	4.68331	0.077889	5.0869	0.0912634	0.0714359		0.755975
hsa-miR-7110-5p	8.48113	0.205477	9.45959	0.114522	0.0209255		0.50752
hsa-miR-7110-3p	4.28273	0.104406	4.54102	0.082281	0.0854003		0.836077
hsa-miR-7111-5p	8.35263	0.114992	8.64972	0.0568326	0.0989798		0.813889
hsa-miR-7111-3p	4.43976	0.126231	4.81963	0.1197	0.103123		0.768508
hsa-miR-7112-5p	5.71639	0.118495	6.04304	0.0569581	0.0918196		0.797386
hsa-miR-7113-3p	5.63446	0.064264	6.22468	0.0714286	0.0130928		0.664239
hsa-miR-7114-5p	8.22113	0.15619	8.00126	0.130639	0.173782		1.16463
hsa-miR-7114-3p	4.09192	0.0657436	4.52134	0.091679	0.0404544		0.742562
hsa-miR-7150	7.89691	0.155185	8.51771	0.0976473	0.0165317		0.650309
hsa-miR-7151-3p	3.68083	0.250875	3.47502	0.0989386	0.306752		1.15333
hsa-miR-7152-3p	2.87074	0.169061	3.06364	0.10859	0.286293		0.874841
hsa-miR-7155-5p	5.48109	0.17209	5.66369	0.0204995	0.27043		0.88111
hsa-miR-7155-3p	3.00044	0.18009	2.95928	0.089686	0.498089		1.02894
hsa-miR-7160-5p	4.60395	0.0836412	4.53861	0.0895744	0.417118		1.04633
hsa-miR-7162-3p	4.80644	0.198575	4.58343	0.158427	0.185231		1.16717
hsa-miR-7515	3.57024	0.257929	3.37517	0.247779	0.342135		1.14478
hsa-miR-7704	13.3028	0.126826	13.8638	0.0928383	0.0344901		0.677795
hsa-miR-7843-5p	4.38533	0.0512985	4.33858	0.095274	0.383973		1.03294
hsa-miR-4433b-5p	4.741	0.0908846	4.49115	0.0897081	0.113489		1.18908
hsa-miR-4433b-3p	8.48572	0.0416877	8.56312	0.0412843	0.159442		0.947762
hsa-miR-1273h-5p	3.59721	0.218207	4.15944	0.149545	0.115635		0.677252
hsa-miR-7845-5p	7.70417	0.0902813	8.20035	0.0404407	0.0297982		0.708982
hsa-miR-7846-3p	6.71805	0.0980159	6.90135	0.0857836	0.236221		0.880688
hsa-miR-7847-3p	7.8268	0.107568	7.85695	0.1187	0.490396		0.979319
hsa-miR-7851-3p	5.16611	0.120091	6.57541	0.111983	0.010142		0.376492
hsa-miR-7854-3p	6.49468	0.188341	6.73228	0.238607	0.144072		0.848154
hsa-miR-7855-5p	2.88732	0.128702	2.61673	0.156538	0.106612		1.2063
hsa-miR-8052	6.22579	0.147338	6.20374	0.0929959	0.511976		1.0154
hsa-miR-8059	8.10504	0.0653168	7.96772	0.0756756	0.179708		1.09986
hsa-miR-8060	6.30916	0.188078	6.12082	0.175153	0.273331		1.13946
hsa-miR-8063	7.77539	0.107708	7.6489	0.0760196	0.337814		1.09163
hsa-miR-8064	4.78334	0.088063	5.3023	0.101964	0.0381581		0.697875
hsa-miR-8069	12.2722	0.179641	12.9512	0.0659588	0.0356906		0.624583
hsa-miR-8071	7.64433	0.0745249	8.06263	0.103324	0.046164		0.748305
hsa-miR-8072	12.2338	0.163067	13.215	0.0350263	0.0171479		0.506572
hsa-miR-8073	6.35265	0.0911289	6.5216	0.0413498	0.15577		0.889485
hsa-miR-8077	3.78058	0.156362	4.08078	0.175511	0.279556		0.812144
hsa-miR-8078	4.18284	0.123151	5.29841	0.0805085	0.00590974		0.461508
hsa-miR-8085	5.09521	0.0764759	5.14346	0.113703	0.444128		0.967111
hsa-miR-8087	4.45805	0.133397	4.05329	0.138662	0.028408		1.32387
hsa-miR-8088	3.47918	0.179572	2.98698	0.107141	0.0868438		1.40659
hsa-miR-8089	7.12609	0.0801586	7.60471	0.0713689	0.0499178		0.717667
hsa-miR-128-2-5p	10.1031	0.104919	9.83481	0.0833178	0.16115		1.20439
hsa-miR-1199-5p	5.49018	0.112343	4.99319	0.435809	0.24409		1.41126
hsa-miR-1199-3p	3.46603	0.207625	2.82271	0.162056	0.0179346		1.56191
hsa-miR-7975	10.5165	0.171424	9.41203	0.105902	0.0113825		2.15022
hsa-miR-7977	10.6873	0.197391	9.21533	0.101397	0.00873793		2.774
hsa-miR-1249-5p	7.13933	0.0991026	7.36825	0.075027	0.0768557		0.853275
hsa-miR-4485-5p	6.40829	0.0844934	6.14277	0.0468506	0.0258148		1.20207
hsa-miR-8485	4.45789	0.0758095	4.6929	0.100202	0.0787925		0.849681
hsa-miR-9500	5.6771	0.142741	5.48625	0.0879283	0.15991		1.14144
hsa-miR-135a-2-3p	3.17869	0.16365	3.23476	0.15903	0.452032		0.961883
hsa-miR-375-5p	9.11915	0.247195	8.12191	0.10225	0.0204474		1.99618
hsa-miR-9718	8.25604	0.0803486	8.03029	0.126897	0.150221		1.16939
hsa-miR-9898	3.74983	0.219401	3.20958	0.295067	0.100943		1.45422
hsa-miR-9899	3.73094	0.227001	3.48225	0.497918	0.384367		1.18813
hsa-miR-9901	3.59279	0.110699	3.53817	0.361662	0.498089		1.03858
hsa-miR-10392-5p	8.2481	0.0811418	9.91356	0.0624521	0.00135814		0.315244
hsa-miR-10392-3p	6.45871	0.0862683	7.49286	0.0919992	0.0130821		0.488304
hsa-miR-10394-3p	7.33685	0.076449	7.76992	0.139655	0.0859547		0.740684
hsa-miR-10396a-5p	11.4731	0.124994	12.1291	0.0858507	0.0297516		0.634635
hsa-miR-10396a-3p	8.57185	0.0995714	8.29434	0.253761	0.23208		1.21211
hsa-miR-10398-5p	3.73591	0.166536	4.36689	0.0810122	0.0761098		0.645739
hsa-miR-10398-3p	7.18619	0.0857211	7.32946	0.0409711	0.240404		0.905463
hsa-miR-10400-5p	14.3427	0.0848921	14.8331	0.114177	0.0610317		0.711804
hsa-miR-10400-3p	8.68122	0.0726145	10.3431	0.0842759	0.00550888		0.316029
hsa-miR-10401-5p	9.28798	0.0546339	9.69521	0.0872949	0.0118816		0.754072
hsa-miR-10401-3p	6.62624	0.206241	7.5983	0.10803	0.0166322		0.509778
hsa-miR-10396b-3p	4.80088	0.19635	5.18939	0.0901041	0.150481		0.763919
hsa-miR-10526-3p	6.04087	0.136025	6.32723	0.0499966	0.150355		0.81997
hsa-miR-10527-5p	6.55107	0.186437	7.58298	0.0611248	0.012652		0.489059
hsa-miR-11181-5p	4.49841	0.11425	4.9894	0.117283	0.0463782		0.711537
hsa-miR-11399	6.13221	0.120669	6.25078	0.0919061	0.383431		0.921101
hsa-miR-3059-5p	3.44561	0.108992	3.7195	0.241547	0.329916		0.827087
hsa-miR-3059-3p	3.29808	0.163482	3.50111	0.216693	0.396618		0.868724
hsa-miR-3085-5p	4.20227	0.104279	5.16629	0.10758	0.0247121		0.512625
hsa-miR-3085-3p	5.20867	0.125546	5.41007	0.0779047	0.213072		0.869705
hsa-miR-6529-5p	3.44295	0.199006	3.99748	0.123281	0.0980556		0.680881
hsa-miR-12114	6.90025	0.181997	7.86125	0.148853	0.0219801		0.513703
hsa-miR-12115	7.57681	0.153747	7.61901	0.109467	0.463639		0.971171
hsa-miR-12116	8.15888	0.0643904	8.09412	0.100148	0.423825		1.04591
hsa-miR-12117	4.26575	0.206338	3.93192	0.147284	0.113744		1.26036
hsa-miR-12118	7.55761	0.0451434	7.86805	0.0571792	0.0584038		0.806397
hsa-miR-12119	6.36721	0.0962171	6.21596	0.0908587	0.225014		1.11053
hsa-miR-12120	9.41063	0.114434	10.2677	0.0767616	0.0113375		0.552058
hsa-miR-12121	7.05777	0.113155	9.0579	0.0551043	0.00591235		0.249977
hsa-miR-12122	3.01292	0.280062	3.19359	0.15894	0.265899		0.882292
hsa-miR-12124	3.24739	0.24351	3.34203	0.135678	0.42413		0.936508
hsa-miR-12126	5.20476	0.188852	5.02197	0.21277	0.338575		1.13508
hsa-miR-12128	5.49265	0.106893	5.25648	0.150837	0.10818		1.17786
hsa-miR-12136	5.85098	0.276168	3.72459	0.16517	0.0139389		4.36624
