# Supplementary material for: Differences in serum and plasma levels of microRNAs and their time-course changes after blood collection
Source: Pract Lab Med. 2024 Feb 16;39:e00376. doi: 10.1016/j.plabm.2024.e00376 (PMC10924119; doi:10.1016/j.plabm.2024.e00376)
Supplement: Multimedia component 2 [file mmc2.xlsx]

## Sheet: Sheet1
Supplementary Table 2. Time-course changes in plasma and serum levels of 823 miRNAs.
Name	q value (serum)	q value (plasma)	significance (0, no; 1, yes)	increase (0, no; 1, yes)	decrease (0, no; 1, yes)
hsa-miR-10392-3p	0.762957	0.00111091	1	0	0
hsa-miR-10392-5p	0.494561	0.0361509	1	0	0
hsa-miR-10394-3p	0.793249	0.0266131	1	0	0
hsa-miR-10396a-3p	0.573237	0.0731304	0	0	0
hsa-miR-10396a-5p	0.757743	0.00476604	1	0	1
hsa-miR-10396b-3p	0.744575	0.0663966	0	0	0
hsa-miR-10398-3p	0.762957	0.152743	0	0	0
hsa-miR-10398-5p	0.744376	0.195624	0	0	0
hsa-miR-10400-3p	0.744376	0.0217149	1	0	0
hsa-miR-10400-5p	0.762957	0.00476604	1	0	1
hsa-miR-10401-3p	0.762957	0.010009	1	0	1
hsa-miR-10401-5p	0.744376	0.00505086	1	0	1
hsa-miR-10526-3p	0.744376	0.139576	0	0	0
hsa-miR-10527-5p	0.762957	0.0860901	0	0	0
hsa-miR-11181-5p	0.762957	0.0642562	0	0	0
hsa-miR-11399	0.627831	0.0407287	1	0	0
hsa-miR-1181	0.762957	0.100882	0	0	0
hsa-miR-1182	0.718317	0.152487	0	0	0
hsa-miR-1185-1-3p	0.762957	0.105216	0	0	0
hsa-miR-1185-2-3p	0.525786	0.00450339	1	0	0
hsa-miR-1193	0.762957	0.109861	0	0	0
hsa-miR-1199-5p	0.762957	0.133945	0	0	0
hsa-miR-1202	0.573237	0.0687228	0	0	0
hsa-miR-1203	0.773296	0.0305194	1	0	1
hsa-miR-1207-5p	0.744376	0.0179733	1	0	1
hsa-miR-12114	0.663695	0.0258627	1	0	1
hsa-miR-12115	0.762957	0.0706708	0	0	0
hsa-miR-12116	0.762957	0.171446	0	0	0
hsa-miR-12117	0.72786	0.101545	0	0	0
hsa-miR-12118	0.762957	0.0472959	1	0	0
hsa-miR-12119	0.757743	0.15723	0	0	0
hsa-miR-12120	0.573237	0.0413046	1	0	1
hsa-miR-12121	0.762957	0.0642562	0	0	0
hsa-miR-12126	0.762957	0.136091	0	0	0
hsa-miR-12128	0.761079	0.047716	1	0	0
hsa-miR-12136	0.525786	0.0194433	1	0	0
hsa-miR-1224-3p	0.79152	0.122992	0	0	0
hsa-miR-1224-5p	0.757743	0.0793453	0	0	0
hsa-miR-1225-3p	0.725721	0.0808209	0	0	0
hsa-miR-1225-5p	0.762957	0.00147386	1	0	1
hsa-miR-122-5p	0.762957	0.0712147	0	0	0
hsa-miR-1226-5p	0.744376	0.0696511	0	0	0
hsa-miR-1227-3p	0.762957	0.156871	0	0	0
hsa-miR-1227-5p	0.722645	0.00426005	1	0	1
hsa-miR-1228-3p	0.762957	0.0639783	0	0	0
hsa-miR-1228-5p	0.762957	0.0135557	1	0	1
hsa-miR-1229-3p	0.764086	0.0512457	0	0	0
hsa-miR-1229-5p	0.762957	0.0569835	0	0	0
hsa-miR-1231	0.762957	0.0232165	1	0	1
hsa-miR-1233-3p	0.746268	0.0495947	1	0	1
hsa-miR-1233-5p	0.762957	0.0974187	0	0	0
hsa-miR-1234-3p	0.664109	0.0247946	1	0	1
hsa-miR-1236-3p	0.762957	0.130295	0	0	0
hsa-miR-1236-5p	0.762957	0.017571	1	0	0
hsa-miR-1237-3p	0.762957	0.160378	0	0	0
hsa-miR-1237-5p	0.762957	0.000771042	1	0	1
hsa-miR-1238-3p	0.757743	0.0522846	0	0	0
hsa-miR-1238-5p	0.762957	0.117326	0	0	0
hsa-miR-1246	0.763933	0.130937	0	0	0
hsa-miR-1247-3p	0.762957	0.11436	0	0	0
hsa-miR-1249-3p	0.762957	0.0453743	1	0	0
hsa-miR-1249-5p	0.762957	0.0639783	0	0	0
hsa-miR-125a-3p	0.439824	0.103324	0	0	0
hsa-miR-1260a	0.573237	0.149205	0	0	0
hsa-miR-1260b	0.439824	0.118212	0	0	0
hsa-miR-1268a	0.744376	0.0013529	1	0	1
hsa-miR-1268b	0.738963	0.000962943	1	0	1
hsa-miR-1273h-5p	0.744376	0.199422	0	0	0
hsa-miR-1281	0.762957	0.0351813	1	0	0
hsa-miR-128-1-5p	0.788438	0.00934711	1	0	1
hsa-miR-128-2-5p	0.439824	0.0459436	1	1	0
hsa-miR-1292-3p	0.762957	0.049572	1	0	0
hsa-miR-1292-5p	0.788438	0.173299	0	0	0
hsa-miR-1296-3p	0.757743	0.20896	0	0	0
hsa-miR-1301-5p	0.762957	0.142381	0	0	0
hsa-miR-1306-5p	0.762957	0.058557	0	0	0
hsa-miR-1307-3p	0.667539	0.0194433	1	0	0
hsa-miR-1343-3p	0.762957	0.18253	0	0	0
hsa-miR-1343-5p	0.744376	0.00281292	1	0	1
hsa-miR-134-5p	0.655338	0.156052	0	0	0
hsa-miR-135a-2-3p	0.771757	0.110538	0	0	0
hsa-miR-135a-3p	0.762957	0.0237251	1	0	1
hsa-miR-139-3p	0.762957	0.0094351	1	0	1
hsa-miR-1469	0.757743	0.00116036	1	0	1
hsa-miR-1470	0.757743	0.0698504	0	0	0
hsa-miR-1471	0.561322	0.0741637	0	0	0
hsa-miR-149-3p	0.762957	0.117597	0	0	0
hsa-miR-150-3p	0.663695	0.0247946	1	0	1
hsa-miR-1538	0.70987	0.110538	0	0	0
hsa-miR-1539	0.762957	0.0639783	0	0	0
hsa-miR-1587	0.561322	0.0115923	1	0	0
hsa-miR-1825	0.762957	0.159585	0	0	0
hsa-miR-184	0.762957	0.0903502	0	0	0
hsa-miR-185-3p	0.762957	0.081478	0	0	0
hsa-miR-185-5p	0.792966	0.0874874	0	0	0
hsa-miR-187-5p	0.682831	0.0706708	0	0	0
hsa-miR-188-5p	0.757743	0.106796	0	0	0
hsa-miR-18b-3p	0.789066	0.182845	0	0	0
hsa-miR-1908-3p	0.789066	0.12274	0	0	0
hsa-miR-1908-5p	0.633611	0.0166452	1	0	1
hsa-miR-1909-3p	0.762957	0.0834997	0	0	0
hsa-miR-1909-5p	0.762957	0.023228	1	0	0
hsa-miR-1910-3p	0.762957	0.181258	0	0	0
hsa-miR-1910-5p	0.744376	0.0703078	0	0	0
hsa-miR-1913	0.762957	0.0836882	0	0	0
hsa-miR-1914-3p	0.744376	0.152743	0	0	0
hsa-miR-1915-5p	0.762957	0.0815827	0	0	0
hsa-miR-193a-5p	0.722645	0.106796	0	0	0
hsa-miR-193b-5p	0.744376	0.0110724	1	0	0
hsa-miR-197-3p	0.788438	0.0537028	0	0	0
hsa-miR-197-5p	0.762957	0.0562183	0	0	0
hsa-miR-1976	0.762957	0.075714	0	0	0
hsa-miR-198	0.762957	0.11456	0	0	0
hsa-miR-19b-3p	0.762957	0.0569835	0	0	0
hsa-miR-204-3p	0.757743	0.00221439	1	0	1
hsa-miR-208a-5p	0.768919	0.223692	0	0	0
hsa-miR-210-3p	0.561322	0.12274	0	0	0
hsa-miR-210-5p	0.762957	0.01131	1	0	0
hsa-miR-2110	0.744376	0.214061	0	0	0
hsa-miR-211-3p	0.762957	0.0199929	1	0	0
hsa-miR-2116-3p	0.762957	0.132653	0	0	0
hsa-miR-22-3p	0.762957	0.0454355	1	0	0
hsa-miR-2276-3p	0.762957	0.0709009	0	0	0
hsa-miR-2277-3p	0.494561	0.0770303	0	0	0
hsa-miR-2278	0.744376	0.162573	0	0	0
hsa-miR-2392	0.757743	0.106663	0	0	0
hsa-miR-23a-3p	0.762957	0.099754	0	0	0
hsa-miR-23a-5p	0.762957	0.104867	0	0	0
hsa-miR-24-3p	0.725721	0.0641972	0	0	0
hsa-miR-2467-3p	0.762957	0.223564	0	0	0
hsa-miR-25-5p	0.762957	0.049572	1	0	0
hsa-miR-2861	0.757743	0.0236696	1	0	1
hsa-miR-296-3p	0.762957	0.0639783	0	0	0
hsa-miR-296-5p	0.762957	0.0305194	1	0	0
hsa-miR-302c-5p	0.762957	0.0712147	0	0	0
hsa-miR-3059-3p	0.757743	0.100499	0	0	0
hsa-miR-3085-3p	0.762957	0.0826961	0	0	0
hsa-miR-3085-5p	0.725721	0.149098	0	0	0
hsa-miR-30b-3p	0.762957	0.0891289	0	0	0
hsa-miR-30c-1-3p	0.777275	0.107007	0	0	0
hsa-miR-30d-5p	0.762957	0.0453743	1	0	0
hsa-miR-3122	0.762957	0.0857403	0	0	0
hsa-miR-3124-5p	0.762957	0.177094	0	0	0
hsa-miR-3126-5p	0.762957	0.193574	0	0	0
hsa-miR-3130-5p	0.762957	0.0602058	0	0	0
hsa-miR-3131	0.762957	0.0405788	1	0	0
hsa-miR-3135b	0.744376	0.0507769	0	0	0
hsa-miR-3137	0.762957	0.124383	0	0	0
hsa-miR-3138	0.656333	0.0536072	0	0	0
hsa-miR-3141	0.757743	0.00934711	1	0	1
hsa-miR-3144-5p	0.543818	0.0914449	0	0	0
hsa-miR-3147	0.762957	0.223189	0	0	0
hsa-miR-3150a-3p	0.738963	0.0826961	0	0	0
hsa-miR-3150b-5p	0.626516	0.121507	0	0	0
hsa-miR-3151-3p	0.762957	0.0340012	1	0	1
hsa-miR-3151-5p	0.744376	0.135749	0	0	0
hsa-miR-3153	0.768919	0.0323444	1	0	0
hsa-miR-3154	0.762957	0.0846557	0	0	0
hsa-miR-3156-5p	0.762957	0.0602058	0	0	0
hsa-miR-3158-5p	0.439824	0.227293	0	0	0
hsa-miR-3162-3p	0.621798	0.0806156	0	0	0
hsa-miR-3162-5p	0.561322	0.169189	0	0	0
hsa-miR-3175	0.762957	0.088834	0	0	0
hsa-miR-3176	0.792966	0.0642562	0	0	0
hsa-miR-3177-3p	0.762957	0.209161	0	0	0
hsa-miR-3178	0.762957	0.0141166	1	0	1
hsa-miR-3180	0.762957	0.00531535	1	0	1
hsa-miR-3180-5p	0.762957	0.130227	0	0	0
hsa-miR-3184-5p	0.762957	0.0224811	1	0	1
hsa-miR-3185	0.525786	0.00182344	1	0	1
hsa-miR-3186-3p	0.762957	0.130937	0	0	0
hsa-miR-3187-3p	0.488083	0.0476737	1	0	1
hsa-miR-3187-5p	0.762957	0.121704	0	0	0
hsa-miR-3188	0.757743	0.110935	0	0	0
hsa-miR-3190-3p	0.744376	0.200002	0	0	0
hsa-miR-3191-3p	0.762957	0.121507	0	0	0
hsa-miR-3191-5p	0.656333	0.12641	0	0	0
hsa-miR-3194-5p	0.762957	0.121704	0	0	0
hsa-miR-3195	0.762957	0.0490709	1	0	0
hsa-miR-3196	0.762957	0.00476604	1	0	1
hsa-miR-3197	0.768919	0.00263847	1	0	1
hsa-miR-3198	0.762957	0.130295	0	0	0
hsa-miR-3202	0.762957	0.0536604	0	0	0
hsa-miR-320a-3p	0.725721	0.183774	0	0	0
hsa-miR-320b	0.620048	0.0516941	0	0	0
hsa-miR-320c	0.70987	0.0547239	0	0	0
hsa-miR-320e	0.722645	0.182044	0	0	0
hsa-miR-323a-5p	0.663135	0.127413	0	0	0
hsa-miR-326	0.762957	0.0340012	1	0	0
hsa-miR-328-3p	0.744376	0.079066	0	0	0
hsa-miR-328-5p	0.655338	0.00476604	1	0	1
hsa-miR-342-3p	0.762957	0.0580237	0	0	0
hsa-miR-342-5p	0.762957	0.173712	0	0	0
hsa-miR-345-3p	0.762957	0.0224811	1	0	0
hsa-miR-346	0.762957	0.0490709	1	0	1
hsa-miR-3610	0.53253	0.117617	0	0	0
hsa-miR-361-3p	0.788438	0.172173	0	0	0
hsa-miR-3614-5p	0.762957	0.0476737	1	0	0
hsa-miR-3616-3p	0.757743	0.0687471	0	0	0
hsa-miR-3619-3p	0.541737	0.0407287	1	1	0
hsa-miR-3620-3p	0.789066	0.023228	1	1	0
hsa-miR-3620-5p	0.762957	0.00105226	1	0	1
hsa-miR-3621	0.629116	0.106942	0	0	0
hsa-miR-3622a-5p	0.744376	0.107899	0	0	0
hsa-miR-3622b-5p	0.762957	0.099754	0	0	0
hsa-miR-3648	0.762957	0.00476604	1	0	0
hsa-miR-3652	0.762957	0.057772	0	0	0
hsa-miR-365a-3p, hsa-miR-365b-3p	0.77544	0.182044	0	0	0
hsa-miR-365a-5p	0.757743	0.177296	0	0	0
hsa-miR-365b-5p	0.762957	0.117597	0	0	0
hsa-miR-3661	0.79152	0.0563064	0	0	0
hsa-miR-3663-3p	0.488083	0.182044	0	0	0
hsa-miR-3663-5p	0.744376	0.190885	0	0	0
hsa-miR-3665	0.744376	0.176722	0	0	0
hsa-miR-3675-3p	0.762957	0.0817715	0	0	0
hsa-miR-3679-3p	0.762957	0.0819073	0	0	0
hsa-miR-3679-5p	0.626516	0.0134765	1	0	1
hsa-miR-3682-3p	0.762957	0.182845	0	0	0
hsa-miR-370-3p	0.725721	0.127413	0	0	0
hsa-miR-3714	0.762957	0.174848	0	0	0
hsa-miR-371a-5p	0.762957	0.127834	0	0	0
hsa-miR-371b-3p	0.762957	0.219692	0	0	0
hsa-miR-371b-5p	0.439824	0.0817715	0	0	0
hsa-miR-373-5p	0.762957	0.214637	0	0	0
hsa-miR-375-5p	0.439824	0.0480558	1	0	0
hsa-miR-3907	0.525786	0.0459436	1	0	0
hsa-miR-3911	0.762957	0.0734152	0	0	0
hsa-miR-3917	0.762957	0.0638817	0	0	0
hsa-miR-3918	0.561322	0.108595	0	0	0
hsa-miR-3925-5p	0.762957	0.126778	0	0	0
hsa-miR-3926	0.762957	0.127413	0	0	0
hsa-miR-3928-3p	0.762957	0.119334	0	0	0
hsa-miR-3934-5p	0.744376	0.0796656	0	0	0
hsa-miR-3936	0.762957	0.103371	0	0	0
hsa-miR-3937	0.573237	0.0102629	1	0	1
hsa-miR-3940-3p	0.762957	0.0428975	1	0	0
hsa-miR-3940-5p	0.762957	0.000578663	1	0	1
hsa-miR-3943	0.789066	0.0563064	0	0	0
hsa-miR-3944-3p	0.744376	0.0642562	0	0	0
hsa-miR-3945	0.72786	0.197177	0	0	0
hsa-miR-3960	0.725721	0.0305194	1	0	1
hsa-miR-423-3p	0.762957	0.149205	0	0	0
hsa-miR-423-5p	0.762957	0.00088416	1	0	1
hsa-miR-4253	0.722645	0.000486335	1	0	1
hsa-miR-4257	0.667539	0.0602058	0	0	0
hsa-miR-4258	0.762957	0.078419	0	0	0
hsa-miR-4259	0.773296	0.136948	0	0	0
hsa-miR-4260	0.762957	0.135474	0	0	0
hsa-miR-4261	0.762957	0.0417735	1	0	0
hsa-miR-4265	0.762957	0.0340012	1	0	0
hsa-miR-4269	0.762957	0.0295595	1	0	1
hsa-miR-4270	0.762957	0.0135557	1	0	1
hsa-miR-4271	0.762957	0.0644277	0	0	0
hsa-miR-4274	0.762957	0.0401007	1	0	0
hsa-miR-4276	0.762957	0.000771042	1	0	1
hsa-miR-4278	0.762957	0.112616	0	0	0
hsa-miR-4279	0.762957	0.12837	0	0	0
hsa-miR-4281	0.762957	0.0166452	1	0	0
hsa-miR-4284	0.744376	0.130295	0	0	0
hsa-miR-4286	0.762957	0.170168	0	0	0
hsa-miR-4290	0.762957	0.0712147	0	0	0
hsa-miR-4294	0.788438	0.0331742	1	0	0
hsa-miR-4298	0.762957	0.0879481	0	0	0
hsa-miR-4299	0.749883	0.213701	0	0	0
hsa-miR-4300	0.749822	0.114261	0	0	0
hsa-miR-4304	0.762957	0.0459436	1	0	0
hsa-miR-4313	0.762957	0.0874874	0	0	0
hsa-miR-4316	0.762957	0.177094	0	0	0
hsa-miR-4321	0.744376	0.11009	0	0	0
hsa-miR-4322	0.738963	0.19361	0	0	0
hsa-miR-4323	0.773296	0.0515003	0	0	0
hsa-miR-4327	0.488083	0.0450011	1	0	0
hsa-miR-4428	0.762957	0.128679	0	0	0
hsa-miR-4429	0.523893	0.0706708	0	0	0
hsa-miR-4430	0.738963	0.153051	0	0	0
hsa-miR-4433a-3p	0.784641	0.00149332	1	0	1
hsa-miR-4433a-5p	0.762957	0.0548152	0	0	0
hsa-miR-4433b-3p	0.757743	0.000486335	1	0	1
hsa-miR-4433b-5p	0.762957	0.10338	0	0	0
hsa-miR-4435	0.656333	0.00100145	1	0	0
hsa-miR-4436b-3p	0.762957	0.119946	0	0	0
hsa-miR-4436b-5p	0.762957	0.119946	0	0	0
hsa-miR-4440	0.744376	0.2068	0	0	0
hsa-miR-4442	0.744376	0.211656	0	0	0
hsa-miR-4443	0.757743	0.0526245	0	0	0
hsa-miR-4444	0.762957	0.11456	0	0	0
hsa-miR-4446-3p	0.488083	0.19942	0	0	0
hsa-miR-4447	0.757743	0.0687228	0	0	0
hsa-miR-4448	0.762957	0.0852889	0	0	0
hsa-miR-4450	0.663695	0.0171004	1	0	0
hsa-miR-4454	0.561322	0.0661147	0	0	0
hsa-miR-4462	0.762957	0.106663	0	0	0
hsa-miR-4463	0.762957	0.0563064	0	0	0
hsa-miR-4465	0.762957	0.182888	0	0	0
hsa-miR-4466	0.762957	0.0138332	1	0	1
hsa-miR-4467	0.439824	0.0208726	1	0	1
hsa-miR-4472	0.762957	0.182845	0	0	0
hsa-miR-4476	0.761079	0.019226	1	0	1
hsa-miR-4478	0.762957	0.0536072	0	0	0
hsa-miR-4481	0.762957	0.185972	0	0	0
hsa-miR-4482-3p	0.762957	0.0967061	0	0	0
hsa-miR-4483	0.725721	0.147869	0	0	0
hsa-miR-4484	0.762957	0.00116467	1	0	1
hsa-miR-4485-5p	0.757743	0.0178977	1	0	0
hsa-miR-4486	0.738963	0.015276	1	0	1
hsa-miR-4487	0.776659	0.130937	0	0	0
hsa-miR-4488	0.762957	0.0025251	1	0	1
hsa-miR-4489	0.468055	0.170168	0	0	0
hsa-miR-4492	0.762957	0.000275987	1	0	1
hsa-miR-4496	0.744376	0.0840368	0	0	0
hsa-miR-4497	0.762957	0.000486335	1	0	1
hsa-miR-4498	0.72786	0.0653675	0	0	0
hsa-miR-4499	0.620048	0.0861894	0	0	0
hsa-miR-449b-3p	0.762957	0.0459436	1	0	1
hsa-miR-4505	0.494561	0.0525492	0	0	0
hsa-miR-4506	0.762957	0.170403	0	0	0
hsa-miR-4507	0.744376	0.000350005	1	0	1
hsa-miR-4508	0.626516	0.0020527	1	0	1
hsa-miR-4513	0.708636	0.0425982	1	0	1
hsa-miR-4514	0.762957	0.127834	0	0	0
hsa-miR-4515	0.744376	0.0266131	1	0	0
hsa-miR-4516	0.573237	0.162937	0	0	0
hsa-miR-451a	0.762957	0.0525492	0	0	0
hsa-miR-4523	0.757743	0.0562183	0	0	0
hsa-miR-4525	0.762957	0.152743	0	0	0
hsa-miR-4526	0.793249	0.0208553	1	0	1
hsa-miR-4530	0.762957	0.0174132	1	0	1
hsa-miR-4533	0.762957	0.176249	0	0	0
hsa-miR-4534	0.762957	0.187217	0	0	0
hsa-miR-4535	0.762957	0.121429	0	0	0
hsa-miR-4538	0.773296	0.149205	0	0	0
hsa-miR-4539	0.738963	0.17185	0	0	0
hsa-miR-4632-3p	0.762957	0.0179733	1	0	1
hsa-miR-4632-5p	0.523893	0.0204936	1	0	1
hsa-miR-4635	0.757743	0.129224	0	0	0
hsa-miR-4638-3p	0.702795	0.0715224	0	0	0
hsa-miR-4638-5p	0.762957	0.0571087	0	0	0
hsa-miR-4640-3p	0.790218	0.0382356	1	0	0
hsa-miR-4640-5p	0.762957	0.00088416	1	0	1
hsa-miR-4642	0.744376	0.161892	0	0	0
hsa-miR-4646-3p	0.789066	0.0507769	0	0	0
hsa-miR-4646-5p	0.744376	0.0586318	0	0	0
hsa-miR-4648	0.762957	0.000743921	1	0	1
hsa-miR-4649-5p	0.439824	0.023228	1	1	0
hsa-miR-4651	0.757743	0.00649873	1	0	1
hsa-miR-4652-3p	0.789066	0.147163	0	0	0
hsa-miR-4654	0.762957	0.190534	0	0	0
hsa-miR-4655-5p	0.762957	0.0213322	1	0	1
hsa-miR-4656	0.744376	0.117111	0	0	0
hsa-miR-4664-3p	0.757743	0.146175	0	0	0
hsa-miR-4664-5p	0.523893	0.0648184	0	0	0
hsa-miR-4665-3p	0.762957	0.00376284	1	0	1
hsa-miR-4665-5p	0.744376	0.0154935	1	0	1
hsa-miR-4667-3p	0.762957	0.122928	0	0	0
hsa-miR-4667-5p	0.744376	0.117597	0	0	0
hsa-miR-4669	0.573237	0.114407	0	0	0
hsa-miR-4673	0.762957	0.0507769	0	0	0
hsa-miR-4674	0.439824	0.166653	0	0	0
hsa-miR-4675	0.656333	0.110116	0	0	0
hsa-miR-4681	0.762957	0.130937	0	0	0
hsa-miR-4684-3p	0.762957	0.147163	0	0	0
hsa-miR-4685-3p	0.744376	0.124819	0	0	0
hsa-miR-4685-5p	0.762957	0.0794868	0	0	0
hsa-miR-4687-3p	0.762957	0.0302398	1	0	1
hsa-miR-4687-5p	0.762957	0.023228	1	0	1
hsa-miR-4688	0.573237	0.0796656	0	0	0
hsa-miR-4689	0.762957	0.2047	0	0	0
hsa-miR-4690-5p	0.439824	0.0072268	1	0	0
hsa-miR-4695-3p	0.762957	0.0223847	1	0	0
hsa-miR-4695-5p	0.561322	0.000771042	1	0	1
hsa-miR-4697-3p	0.762957	0.0934435	0	0	0
hsa-miR-4697-5p	0.762957	0.121877	0	0	0
hsa-miR-4698	0.744376	0.110116	0	0	0
hsa-miR-4700-3p	0.744376	0.159013	0	0	0
hsa-miR-4701-5p	0.762957	0.146175	0	0	0
hsa-miR-4706	0.762957	0.122468	0	0	0
hsa-miR-4707-3p	0.782241	0.00794321	1	0	0
hsa-miR-4707-5p	0.525786	0.000908071	1	0	1
hsa-miR-4708-3p	0.744376	0.156954	0	0	0
hsa-miR-4710	0.744376	0.0631523	0	0	0
hsa-miR-4713-5p	0.762957	0.11133	0	0	0
hsa-miR-4716-3p	0.773296	0.103349	0	0	0
hsa-miR-4716-5p	0.762957	0.0268458	1	0	0
hsa-miR-4717-3p	0.762957	0.0861894	0	0	0
hsa-miR-4721	0.762957	0.221078	0	0	0
hsa-miR-4722-3p	0.762957	0.0417735	1	0	1
hsa-miR-4722-5p	0.696851	0.0903502	0	0	0
hsa-miR-4723-3p	0.757743	0.147163	0	0	0
hsa-miR-4723-5p	0.744376	0.0523639	0	0	0
hsa-miR-4725-3p	0.762957	0.00116467	1	0	1
hsa-miR-4726-5p	0.589188	0.153051	0	0	0
hsa-miR-4727-3p	0.744376	0.0262155	1	0	0
hsa-miR-4728-3p	0.762957	0.0407355	1	0	1
hsa-miR-4728-5p	0.762957	0.147163	0	0	0
hsa-miR-4730	0.439824	0.130295	0	0	0
hsa-miR-4731-3p	0.762957	0.105712	0	0	0
hsa-miR-4731-5p	0.762957	0.147163	0	0	0
hsa-miR-4732-3p	0.792966	0.0453743	1	0	0
hsa-miR-4732-5p	0.762957	0.0305278	1	0	1
hsa-miR-4734	0.72786	0.000432691	1	0	1
hsa-miR-4736	0.767061	0.01131	1	0	1
hsa-miR-4738-3p	0.771481	0.0838501	0	0	0
hsa-miR-4739	0.762957	0.00901189	1	0	1
hsa-miR-4740-3p	0.788438	0.0262814	1	0	1
hsa-miR-4741	0.757743	0.00426671	1	0	1
hsa-miR-4743-5p	0.762957	0.126003	0	0	0
hsa-miR-4745-5p	0.762957	0.000908071	1	0	1
hsa-miR-4746-3p	0.525786	0.0434961	1	0	0
hsa-miR-4747-3p	0.762957	0.0469537	1	0	0
hsa-miR-4747-5p	0.793249	0.175047	0	0	0
hsa-miR-4748	0.667011	0.177296	0	0	0
hsa-miR-4749-3p	0.762957	0.0305194	1	0	0
hsa-miR-4749-5p	0.488083	0.0149578	1	0	0
hsa-miR-4750-3p	0.725721	0.195833	0	0	0
hsa-miR-4750-5p	0.523893	0.017218	1	0	0
hsa-miR-4751	0.762957	0.0407355	1	0	0
hsa-miR-4756-5p	0.762957	0.0256391	1	0	0
hsa-miR-4758-3p	0.523893	0.00536646	1	1	0
hsa-miR-4758-5p	0.762957	0.117597	0	0	0
hsa-miR-4761-3p	0.744376	0.106796	0	0	0
hsa-miR-4763-3p	0.676816	0.0103577	1	0	0
hsa-miR-4763-5p	0.762957	0.0140015	1	0	1
hsa-miR-4767	0.573237	0.0457205	1	0	1
hsa-miR-4769-3p	0.763933	0.0258627	1	0	0
hsa-miR-4769-5p	0.696851	0.225515	0	0	0
hsa-miR-4776-5p	0.488083	0.0808209	0	0	0
hsa-miR-4783-3p	0.494561	0.0715703	0	0	0
hsa-miR-4787-3p	0.762957	0.00661824	1	0	0
hsa-miR-4787-5p	0.762957	0.000486335	1	0	1
hsa-miR-4788	0.762957	0.0428975	1	0	0
hsa-miR-4800-3p	0.488083	0.00257143	1	0	0
hsa-miR-4800-5p	0.762957	0.182634	0	0	0
hsa-miR-483-3p	0.773296	0.127413	0	0	0
hsa-miR-483-5p	0.762957	0.157397	0	0	0
hsa-miR-484	0.762957	0.0548152	0	0	0
hsa-miR-486-3p	0.573237	0.0507769	0	0	0
hsa-miR-486-5p	0.762957	0.0507769	0	0	0
hsa-miR-491-5p	0.757743	0.0914449	0	0	0
hsa-miR-494-3p	0.762957	0.114473	0	0	0
hsa-miR-498-5p	0.762957	0.0413046	1	0	1
hsa-miR-5001-5p	0.523893	0.0526245	0	0	0
hsa-miR-5006-5p	0.762957	0.0455163	1	0	1
hsa-miR-5008-5p	0.762957	0.058557	0	0	0
hsa-miR-5010-3p	0.762957	0.229185	0	0	0
hsa-miR-5010-5p	0.722645	0.0794868	0	0	0
hsa-miR-504-3p	0.72786	0.0907465	0	0	0
hsa-miR-505-5p	0.762957	0.160505	0	0	0
hsa-miR-5088-5p	0.762957	0.13545	0	0	0
hsa-miR-5090	0.762957	0.0258077	1	0	1
hsa-miR-5100	0.523893	0.130295	0	0	0
hsa-miR-513a-5p	0.573237	0.214637	0	0	0
hsa-miR-514b-5p	0.582414	0.0179733	1	0	0
hsa-miR-5189-5p	0.573237	0.0712147	0	0	0
hsa-miR-518c-5p	0.762957	0.060929	0	0	0
hsa-miR-5190	0.762957	0.12641	0	0	0
hsa-miR-5195-3p	0.656333	0.108872	0	0	0
hsa-miR-5196-3p	0.738963	0.0988128	0	0	0
hsa-miR-5196-5p	0.762957	0.0796062	0	0	0
hsa-miR-532-3p	0.762957	0.146687	0	0	0
hsa-miR-548q	0.762957	0.0602058	0	0	0
hsa-miR-550a-3-5p	0.762957	0.203247	0	0	0
hsa-miR-550a-5p	0.609704	0.169189	0	0	0
hsa-miR-551b-5p	0.722645	0.0562183	0	0	0
hsa-miR-557	0.762957	0.0221435	1	0	1
hsa-miR-5572	0.629116	0.0563064	0	0	0
hsa-miR-5589-5p	0.762957	0.0934435	0	0	0
hsa-miR-564	0.725721	0.136091	0	0	0
hsa-miR-5698	0.762957	0.102838	0	0	0
hsa-miR-5699-5p	0.744376	0.0319503	1	0	0
hsa-miR-5703	0.762957	0.0602058	0	0	0
hsa-miR-572	0.55568	0.197133	0	0	0
hsa-miR-5739	0.757743	0.0644934	0	0	0
hsa-miR-574-3p	0.762957	0.0562183	0	0	0
hsa-miR-575	0.720258	0.031508	1	0	1
hsa-miR-5787	0.762957	0.0258108	1	0	1
hsa-miR-583	0.762957	0.0712147	0	0	0
hsa-miR-584-5p	0.523893	0.0519455	0	0	0
hsa-miR-593-5p	0.55568	0.207744	0	0	0
hsa-miR-602	0.762957	0.0312481	1	0	1
hsa-miR-6068	0.488083	0.146752	0	0	0
hsa-miR-6069	0.762957	0.0152546	1	0	0
hsa-miR-6075	0.439824	0.00649873	1	0	1
hsa-miR-6076	0.762957	0.0315455	1	0	1
hsa-miR-6077	0.762957	0.16447	0	0	0
hsa-miR-6081	0.626516	0.0856998	0	0	0
hsa-miR-6085	0.757743	0.0295595	1	0	1
hsa-miR-6086	0.762957	0.0335023	1	0	0
hsa-miR-6088	0.696851	0.0563064	0	0	0
hsa-miR-6089	0.762957	0.00116467	1	0	1
hsa-miR-6090	0.762957	0.00350193	1	0	1
hsa-miR-612	0.762957	0.135749	0	0	0
hsa-miR-6125	0.610335	0.000321078	1	0	1
hsa-miR-6126	0.523893	0.000486335	1	0	0
hsa-miR-6127	0.762957	0.0712147	0	0	0
hsa-miR-6131	0.762957	0.0616779	0	0	0
hsa-miR-6132	0.439824	0.0371086	1	0	0
hsa-miR-6133	0.744575	0.201666	0	0	0
hsa-miR-614	0.762957	0.0562183	0	0	0
hsa-miR-615-3p	0.762957	0.19237	0	0	0
hsa-miR-615-5p	0.762957	0.0421738	1	0	1
hsa-miR-6165	0.762957	0.100605	0	0	0
hsa-miR-619-5p	0.762957	0.00470939	1	0	1
hsa-miR-625-3p	0.762957	0.0422875	1	0	0
hsa-miR-634	0.762957	0.0951929	0	0	0
hsa-miR-636	0.762957	0.00476604	1	0	1
hsa-miR-637	0.762957	0.0266131	1	0	0
hsa-miR-638	0.725721	0.000771042	1	0	1
hsa-miR-642a-3p	0.561322	0.192221	0	0	0
hsa-miR-642b-3p	0.439824	0.170168	0	0	0
hsa-miR-6499-5p	0.762957	0.209355	0	0	0
hsa-miR-650	0.762957	0.0459436	1	0	0
hsa-miR-6500-3p	0.762957	0.170168	0	0	0
hsa-miR-6501-3p	0.762957	0.140683	0	0	0
hsa-miR-6507-5p	0.757743	0.114473	0	0	0
hsa-miR-6510-5p	0.792966	0.0454355	1	0	0
hsa-miR-6511a-3p	0.762957	0.0740766	0	0	0
hsa-miR-6511a-5p	0.494561	0.0856998	0	0	0
hsa-miR-6511b-3p	0.762957	0.0134765	1	0	1
hsa-miR-6511b-5p	0.656333	0.111003	0	0	0
hsa-miR-6515-3p	0.744376	0.182338	0	0	0
hsa-miR-6515-5p	0.744376	0.0667342	0	0	0
hsa-miR-652-5p	0.744376	0.00542613	1	0	0
hsa-miR-654-5p	0.762957	0.203195	0	0	0
hsa-miR-657	0.764086	0.214911	0	0	0
hsa-miR-658	0.627831	0.122468	0	0	0
hsa-miR-659-3p	0.762827	0.0554512	0	0	0
hsa-miR-663b	0.439824	0.149205	0	0	0
hsa-miR-665	0.725721	0.229446	0	0	0
hsa-miR-668-3p	0.573237	0.117597	0	0	0
hsa-miR-668-5p	0.762957	0.101671	0	0	0
hsa-miR-671-3p	0.762957	0.165069	0	0	0
hsa-miR-671-5p	0.523893	0.195508	0	0	0
hsa-miR-6716-5p	0.762957	0.000743921	1	0	1
hsa-miR-6717-5p	0.762957	0.117515	0	0	0
hsa-miR-6721-5p	0.757743	0.00116467	1	0	1
hsa-miR-6722-3p	0.72786	0.0102326	1	0	1
hsa-miR-6722-5p	0.762957	0.172965	0	0	0
hsa-miR-6724-5p	0.543818	0.00758205	1	0	1
hsa-miR-6726-3p	0.725721	0.0512796	0	0	0
hsa-miR-6726-5p	0.561322	0.0602058	0	0	0
hsa-miR-6727-3p	0.762957	0.0478067	1	0	1
hsa-miR-6727-5p	0.762957	0.187461	0	0	0
hsa-miR-6728-3p	0.762957	0.0601804	0	0	0
hsa-miR-6728-5p	0.762957	0.122928	0	0	0
hsa-miR-6729-3p	0.488083	0.136392	0	0	0
hsa-miR-6729-5p	0.757743	0.000350005	1	0	1
hsa-miR-6730-3p	0.762957	0.0653112	0	0	0
hsa-miR-6730-5p	0.621798	0.0642562	0	0	0
hsa-miR-6731-3p	0.762957	0.0455163	1	0	0
hsa-miR-6731-5p	0.757743	0.146923	0	0	0
hsa-miR-6732-3p	0.761079	0.0569835	0	0	0
hsa-miR-6732-5p	0.757743	0.000486335	1	0	1
hsa-miR-6734-3p	0.762957	0.195833	0	0	0
hsa-miR-6734-5p	0.762957	0.182845	0	0	0
hsa-miR-6735-5p	0.757743	0.180335	0	0	0
hsa-miR-6736-5p	0.488083	0.0811208	0	0	0
hsa-miR-6737-5p	0.762957	0.000321078	1	0	0
hsa-miR-6741-3p	0.762957	0.130937	0	0	0
hsa-miR-6741-5p	0.744376	0.0536072	0	0	0
hsa-miR-6742-5p	0.762957	0.0157125	1	0	1
hsa-miR-6743-3p	0.762957	0.0248524	1	0	0
hsa-miR-6743-5p	0.561322	0.0140015	1	0	1
hsa-miR-6744-5p	0.744376	0.0385561	1	0	0
hsa-miR-6746-3p	0.523893	0.00474522	1	0	0
hsa-miR-6746-5p	0.757743	0.100318	0	0	0
hsa-miR-6747-3p	0.762957	0.170168	0	0	0
hsa-miR-6747-5p	0.762957	0.129899	0	0	0
hsa-miR-6748-5p	0.762957	0.00396867	1	0	0
hsa-miR-6749-3p	0.762957	0.0414278	1	0	0
hsa-miR-6749-5p	0.762957	0.0770303	0	0	0
hsa-miR-6750-3p	0.788438	0.108388	0	0	0
hsa-miR-6750-5p	0.762957	0.0940055	0	0	0
hsa-miR-6751-5p	0.762957	0.0858455	0	0	0
hsa-miR-6752-3p	0.762957	0.0461287	1	0	1
hsa-miR-6752-5p	0.762957	0.000578663	1	0	1
hsa-miR-6753-5p	0.762957	0.0795304	0	0	0
hsa-miR-6754-3p	0.663695	0.0856998	0	0	0
hsa-miR-6754-5p	0.762957	0.184184	0	0	0
hsa-miR-675-5p	0.744376	0.152743	0	0	0
hsa-miR-6756-3p	0.762957	0.0548152	0	0	0
hsa-miR-6756-5p	0.762957	0.165931	0	0	0
hsa-miR-6757-5p	0.744376	0.12641	0	0	0
hsa-miR-6758-5p	0.561322	0.0861894	0	0	0
hsa-miR-6759-3p	0.744376	0.195624	0	0	0
hsa-miR-6759-5p	0.762957	0.000743921	1	0	0
hsa-miR-6760-3p	0.762957	0.0472959	1	0	0
hsa-miR-6760-5p	0.762957	0.126787	0	0	0
hsa-miR-6762-5p	0.656333	0.0618701	0	0	0
hsa-miR-6763-3p	0.561322	0.14568	0	0	0
hsa-miR-6763-5p	0.561322	0.126285	0	0	0
hsa-miR-6765-5p	0.744376	0.0642562	0	0	0
hsa-miR-6766-3p	0.762957	0.109861	0	0	0
hsa-miR-6766-5p	0.762957	0.127413	0	0	0
hsa-miR-6768-5p	0.561322	0.0435221	1	0	0
hsa-miR-6769a-3p	0.744376	0.0434961	1	0	1
hsa-miR-6769a-5p	0.762957	0.0951929	0	0	0
hsa-miR-6769b-3p	0.762957	0.0138332	1	0	0
hsa-miR-6769b-5p	0.744376	0.145145	0	0	0
hsa-miR-6770-3p	0.494561	0.00415409	1	0	0
hsa-miR-6771-5p	0.762957	0.00116036	1	0	1
hsa-miR-6772-5p	0.762957	0.0601965	0	0	0
hsa-miR-6774-5p	0.744376	0.015276	1	0	1
hsa-miR-6775-3p	0.762957	0.222126	0	0	0
hsa-miR-6775-5p	0.667539	0.130533	0	0	0
hsa-miR-6776-3p	0.762957	0.0395876	1	0	0
hsa-miR-6776-5p	0.762957	0.0594606	0	0	0
hsa-miR-6777-3p	0.722645	0.0406742	1	0	1
hsa-miR-6777-5p	0.70987	0.162937	0	0	0
hsa-miR-6778-3p	0.72786	0.0512796	0	0	0
hsa-miR-6778-5p	0.762957	0.121877	0	0	0
hsa-miR-6779-3p	0.722645	0.040556	1	0	1
hsa-miR-6779-5p	0.573237	0.121877	0	0	0
hsa-miR-6780a-3p	0.762957	0.0398597	1	0	0
hsa-miR-6780a-5p	0.762957	0.12641	0	0	0
hsa-miR-6780b-5p	0.523893	0.0134765	1	0	1
hsa-miR-6781-5p	0.738963	0.0394057	1	0	0
hsa-miR-6782-3p	0.788438	0.195833	0	0	0
hsa-miR-6782-5p	0.762957	0.106781	0	0	0
hsa-miR-6784-3p	0.762957	0.0181101	1	0	0
hsa-miR-6784-5p	0.788438	0.0102326	1	0	1
hsa-miR-6785-3p	0.762957	0.0134765	1	0	0
hsa-miR-6785-5p	0.561322	0.126555	0	0	0
hsa-miR-6786-3p	0.725721	0.127834	0	0	0
hsa-miR-6786-5p	0.744376	0.000486335	1	0	1
hsa-miR-6787-3p	0.663695	0.127834	0	0	0
hsa-miR-6787-5p	0.70987	0.0617573	0	0	0
hsa-miR-6788-3p	0.757743	0.0806275	0	0	0
hsa-miR-6789-3p	0.663695	0.0422299	1	0	1
hsa-miR-6789-5p	0.725721	0.00901189	1	0	0
hsa-miR-6790-3p	0.792966	0.00756296	1	0	0
hsa-miR-6790-5p	0.610335	0.0235796	1	0	0
hsa-miR-6791-5p	0.525786	0.000743921	1	0	1
hsa-miR-6792-3p	0.762957	0.0539506	0	0	0
hsa-miR-6792-5p	0.523893	0.180148	0	0	0
hsa-miR-6793-5p	0.762957	0.0935216	0	0	0
hsa-miR-6794-5p	0.762957	0.10413	0	0	0
hsa-miR-6795-3p	0.725721	0.0632791	0	0	0
hsa-miR-6795-5p	0.762957	0.143762	0	0	0
hsa-miR-6796-3p	0.762957	0.0616779	0	0	0
hsa-miR-6796-5p	0.762957	0.0569835	0	0	0
hsa-miR-6797-3p	0.762957	0.0507769	0	0	0
hsa-miR-6797-5p	0.757743	0.0945933	0	0	0
hsa-miR-6798-3p	0.762957	0.0601804	0	0	0
hsa-miR-6798-5p	0.744376	0.000275987	1	0	1
hsa-miR-6799-5p	0.561322	0.0326336	1	0	0
hsa-miR-6800-3p	0.762957	0.00579718	1	0	0
hsa-miR-6800-5p	0.762957	0.0138332	1	0	1
hsa-miR-6801-3p	0.789066	0.131333	0	0	0
hsa-miR-6802-3p	0.744376	0.162937	0	0	0
hsa-miR-6802-5p	0.753903	0.19237	0	0	0
hsa-miR-6803-3p	0.725721	0.0799952	0	0	0
hsa-miR-6803-5p	0.757743	0.00591531	1	0	1
hsa-miR-6804-3p	0.762957	0.0817715	0	0	0
hsa-miR-6804-5p	0.762957	0.079066	0	0	0
hsa-miR-6805-3p	0.561322	0.0712215	0	0	0
hsa-miR-6805-5p	0.561322	0.00350193	1	0	1
hsa-miR-6806-5p	0.762957	0.0903502	0	0	0
hsa-miR-6807-5p	0.762957	0.0990124	0	0	0
hsa-miR-6808-5p	0.762957	0.0562183	0	0	0
hsa-miR-6810-3p	0.757743	0.133257	0	0	0
hsa-miR-6810-5p	0.744376	0.126778	0	0	0
hsa-miR-6812-3p	0.749822	0.172684	0	0	0
hsa-miR-6812-5p	0.762957	0.0642562	0	0	0
hsa-miR-6813-3p	0.762957	0.0525492	0	0	0
hsa-miR-6813-5p	0.55568	0.017218	1	0	0
hsa-miR-6815-5p	0.718317	0.0321703	1	0	1
hsa-miR-6816-5p	0.667539	0.0024694	1	0	1
hsa-miR-6819-3p	0.762957	0.126555	0	0	0
hsa-miR-6819-5p	0.762957	0.0230425	1	0	1
hsa-miR-6820-3p	0.789066	0.0667342	0	0	0
hsa-miR-6820-5p	0.525786	0.0173911	1	0	0
hsa-miR-6821-5p	0.548191	0.0166452	1	0	1
hsa-miR-6822-5p	0.762957	0.085748	0	0	0
hsa-miR-6824-5p	0.762957	0.0301962	1	0	1
hsa-miR-6825-3p	0.573237	0.00673868	1	0	1
hsa-miR-6825-5p	0.722645	0.0072268	1	0	1
hsa-miR-6826-3p	0.757743	0.130295	0	0	0
hsa-miR-6826-5p	0.439824	0.00088416	1	0	0
hsa-miR-6827-5p	0.762957	0.183245	0	0	0
hsa-miR-6828-5p	0.744376	0.081478	0	0	0
hsa-miR-6829-3p	0.762957	0.0795486	0	0	0
hsa-miR-6829-5p	0.722645	0.00526414	1	0	0
hsa-miR-6830-5p	0.749822	0.0707547	0	0	0
hsa-miR-6831-5p	0.762957	0.225172	0	0	0
hsa-miR-6833-5p	0.762957	0.19361	0	0	0
hsa-miR-6834-5p	0.762957	0.0502639	0	0	0
hsa-miR-6836-3p	0.630789	0.0734628	0	0	0
hsa-miR-6836-5p	0.757743	0.0135557	1	0	1
hsa-miR-6838-5p	0.762957	0.0731304	0	0	0
hsa-miR-6840-3p	0.712563	0.21351	0	0	0
hsa-miR-6842-5p	0.762957	0.130937	0	0	0
hsa-miR-6845-3p	0.768919	0.122992	0	0	0
hsa-miR-6845-5p	0.762957	0.0154935	1	0	0
hsa-miR-6846-3p	0.777275	0.199977	0	0	0
hsa-miR-6846-5p	0.762957	0.099754	0	0	0
hsa-miR-6848-3p	0.762957	0.0796062	0	0	0
hsa-miR-6848-5p	0.762957	0.000743921	1	0	1
hsa-miR-6849-5p	0.762957	0.121704	0	0	0
hsa-miR-6850-5p	0.656333	0.00105215	1	0	1
hsa-miR-6851-3p	0.783568	0.099754	0	0	0
hsa-miR-6851-5p	0.762957	0.0624502	0	0	0
hsa-miR-6855-5p	0.762957	0.149205	0	0	0
hsa-miR-6856-5p	0.762957	0.127413	0	0	0
hsa-miR-6857-5p	0.762957	0.000275987	1	0	1
hsa-miR-6858-3p	0.663695	0.0348085	1	0	0
hsa-miR-6858-5p	0.488083	0.00542613	1	0	0
hsa-miR-6859-3p	0.757743	0.103371	0	0	0
hsa-miR-6859-5p	0.761079	0.169189	0	0	0
hsa-miR-6860	0.523893	0.0134765	1	0	0
hsa-miR-6861-3p	0.762957	0.087075	0	0	0
hsa-miR-6861-5p	0.610335	0.031508	1	0	0
hsa-miR-6862-3p	0.762957	0.023228	1	0	1
hsa-miR-6862-5p	0.744376	0.223786	0	0	0
hsa-miR-6865-3p	0.762957	0.0264464	1	0	1
hsa-miR-6865-5p	0.762957	0.106438	0	0	0
hsa-miR-6867-3p	0.762957	0.15082	0	0	0
hsa-miR-6869-5p	0.762957	0.0374195	1	0	1
hsa-miR-6870-5p	0.773296	0.0476737	1	0	1
hsa-miR-6871-5p	0.757743	0.117597	0	0	0
hsa-miR-6872-3p	0.573237	0.049572	1	0	0
hsa-miR-6875-3p	0.762957	0.0903502	0	0	0
hsa-miR-6875-5p	0.762957	0.0149578	1	0	0
hsa-miR-6876-5p	0.762957	0.0401007	1	0	0
hsa-miR-6877-3p	0.762957	0.0388205	1	0	0
hsa-miR-6877-5p	0.762957	0.117317	0	0	0
hsa-miR-6878-5p	0.744376	0.0340012	1	0	0
hsa-miR-6879-3p	0.744376	0.0230902	1	0	1
hsa-miR-6879-5p	0.561322	0.00401554	1	0	1
hsa-miR-6880-3p	0.762957	0.0216107	1	0	0
hsa-miR-6880-5p	0.78853	0.000486335	1	0	1
hsa-miR-6881-5p	0.762957	0.169189	0	0	0
hsa-miR-6882-3p	0.757743	0.0741637	0	0	0
hsa-miR-6883-5p	0.72786	0.225329	0	0	0
hsa-miR-6884-3p	0.762957	0.0507769	0	0	0
hsa-miR-6885-3p	0.744376	0.0167069	1	0	1
hsa-miR-6885-5p	0.439824	0.0354365	1	1	0
hsa-miR-6886-3p	0.725721	0.0642562	0	0	0
hsa-miR-6886-5p	0.744376	0.177171	0	0	0
hsa-miR-6887-3p	0.749822	0.0642562	0	0	0
hsa-miR-6887-5p	0.771481	0.0466804	1	0	0
hsa-miR-6889-3p	0.763933	0.0967061	0	0	0
hsa-miR-6889-5p	0.767061	0.0101611	1	0	1
hsa-miR-6890-3p	0.725721	0.0290883	1	0	1
hsa-miR-6890-5p	0.761079	0.0569835	0	0	0
hsa-miR-6891-3p	0.439824	0.169257	0	0	0
hsa-miR-6891-5p	0.762957	0.0796062	0	0	0
hsa-miR-6892-3p	0.610335	0.0990124	0	0	0
hsa-miR-6892-5p	0.762957	0.12837	0	0	0
hsa-miR-6893-3p	0.762957	0.0515003	0	0	0
hsa-miR-6893-5p	0.725721	0.110278	0	0	0
hsa-miR-6894-3p	0.762957	0.0493086	1	0	1
hsa-miR-6894-5p	0.744376	0.0928193	0	0	0
hsa-miR-6895-5p	0.762957	0.0819959	0	0	0
hsa-miR-7106-5p	0.762957	0.200475	0	0	0
hsa-miR-7107-5p	0.762957	0.0238399	1	0	1
hsa-miR-7108-3p	0.561322	0.0129409	1	0	1
hsa-miR-7108-5p	0.573237	0.00438456	1	0	0
hsa-miR-7109-3p	0.757743	0.0173357	1	0	1
hsa-miR-7109-5p	0.762957	0.0707882	0	0	0
hsa-miR-711	0.757743	0.00137208	1	0	1
hsa-miR-7110-3p	0.762957	0.0642562	0	0	0
hsa-miR-7110-5p	0.621798	0.0224811	1	0	1
hsa-miR-7111-3p	0.762957	0.0779244	0	0	0
hsa-miR-7111-5p	0.739854	0.0507769	0	0	0
hsa-miR-7112-5p	0.573237	0.0191182	1	0	1
hsa-miR-7113-3p	0.762957	0.0454355	1	0	1
hsa-miR-7114-3p	0.788259	0.182338	0	0	0
hsa-miR-7114-5p	0.757743	0.049572	1	0	0
hsa-miR-7150	0.762957	0.0312481	1	0	1
hsa-miR-7155-5p	0.762957	0.160227	0	0	0
hsa-miR-7160-5p	0.627831	0.0741637	0	0	0
hsa-miR-7162-3p	0.762957	0.0437385	1	0	0
hsa-miR-718	0.762957	0.00415409	1	0	1
hsa-miR-744-5p	0.439824	0.0173267	1	0	0
hsa-miR-760	0.762957	0.0371086	1	0	1
hsa-miR-762	0.762957	0.00661824	1	0	1
hsa-miR-765	0.763969	0.2118	0	0	0
hsa-miR-766-3p	0.762957	0.0940055	0	0	0
hsa-miR-7704	0.762957	0.0340012	1	0	0
hsa-miR-7843-5p	0.762957	0.0935216	0	0	0
hsa-miR-7845-5p	0.656333	0.0208431	1	0	1
hsa-miR-7846-3p	0.757743	0.0421367	1	0	0
hsa-miR-7847-3p	0.762957	0.049572	1	0	0
hsa-miR-7851-3p	0.762957	0.0150076	1	0	0
hsa-miR-7854-3p	0.762957	0.116062	0	0	0
hsa-miR-7975	0.629116	0.062783	0	0	0
hsa-miR-7977	0.561322	0.109151	0	0	0
hsa-miR-8052	0.589188	0.153051	0	0	0
hsa-miR-8059	0.762957	0.0806275	0	0	0
hsa-miR-8060	0.789066	0.162865	0	0	0
hsa-miR-8063	0.439824	0.00463347	1	0	0
hsa-miR-8064	0.725721	0.138127	0	0	0
hsa-miR-8069	0.762957	0.00165753	1	0	1
hsa-miR-8071	0.621798	0.099754	0	0	0
hsa-miR-8072	0.439824	0.00450339	1	0	1
hsa-miR-8073	0.738963	0.0142528	1	0	1
hsa-miR-8077	0.744376	0.180148	0	0	0
hsa-miR-8078	0.762957	0.214637	0	0	0
hsa-miR-8085	0.762957	0.0904204	0	0	0
hsa-miR-8087	0.762957	0.194428	0	0	0
hsa-miR-8088	0.762957	0.183245	0	0	0
hsa-miR-8089	0.738447	0.0602058	0	0	0
hsa-miR-8485	0.762957	0.0796656	0	0	0
hsa-miR-873-3p	0.762957	0.0200727	1	0	0
hsa-miR-874-5p	0.762957	0.0688411	0	0	0
hsa-miR-877-3p	0.762957	0.136392	0	0	0
hsa-miR-877-5p	0.762957	0.0857403	0	0	0
hsa-miR-885-3p	0.629116	0.0401007	1	0	0
hsa-miR-887-3p	0.762957	0.000486335	1	0	1
hsa-miR-887-5p	0.523893	0.119368	0	0	0
hsa-miR-920	0.762957	0.114261	0	0	0
hsa-miR-92a-2-5p	0.439824	0.0389487	1	0	1
hsa-miR-92a-3p	0.762957	0.0374675	1	0	0
hsa-miR-92b-3p	0.788438	0.0796656	0	0	0
hsa-miR-92b-5p	0.744376	0.017218	1	0	1
hsa-miR-936	0.757743	0.056836	0	0	0
hsa-miR-937-5p	0.744376	0.162937	0	0	0
hsa-miR-939-3p	0.757743	0.0426474	1	0	0
hsa-miR-939-5p	0.725721	0.00674596	1	0	1
hsa-miR-940	0.561322	0.0430327	1	0	1
hsa-miR-9500	0.468055	0.0108294	1	0	0
hsa-miR-9718	0.78766	0.149205	0	0	0
hsa-miR-9898	0.762957	0.214879	0	0	0
